# Supplementary material for: Microbiota responses to different prebiotics are conserved within individuals and associated with habitual fiber intake
Source: Microbiome. 2022 Jul 29;10:114. doi: 10.1186/s40168-022-01307-x (PMC9336045; doi:10.1186/s40168-022-01307-x)
Supplement: Supplementary file 10 — Additional file 9. [file 40168_2022_1307_MOESM9_ESM.csv]

SampleNumber	GCAAGCGTTAATCGGAATTACTGGGCGTAAAGCGCACGCAGGCGGTTTGTTAAGTCAGATGTGAAATCCCCGGGCTCAACCTGGGAACTGCATCTGATACTGGCAAGCTTGAGTCTCGTAGAGGGGGGTAGAATTCCAGGTGTAGCGGTGAAATGCGTAGAGATCTGGAGGAATACCGGTGGCGAAGGCGGCCCCCTGGACGAAGACTGACGCTCAGGTGCGAAAGCGTGGGGAGCAAACAGG	CCGAGCGTTATCCGGATTTATTGGGTTTAAAGGGAGCGTAGATGGATGTTTAAGTCAGTTGTGAAAGTTTGCGGCTCAACCGTAAAATTGCAGTTGATACTGGATATCTTGAGTGCAGTTGAGGCAGGCGGAATTCGTGGTGTAGCGGTGAAATGCTTAGATATCACGAAGAACTCCGATTGCGAAGGCAGCCTGCTAAGCTGCAACTGACATTGAGGCTCGAAAGTGTGGGTATCAAACAGG	ACAAGCGTTGTCCGGAATTACTGGGTGTAAAGGGAGCGCAGGCGGGAAGACAAGTTGGAAGTGAAATCTATGGGCTCAACCCATAAACTGCTTTCAAAACTGTTTTTCTTGAGTAGTGCAGAGGTAGGCGGAATTCCCGGTGTAGCGGTGGAATGCGTAGATATCGGGAGGAACACCAGTGGCGAAGGCGGCCTACTGGGCACCAACTGACGCTGAGGCTCGAAAGTGTGGGTAGCAAACAGG	GCAAGCGTTATCCGGATTTACTGGGTGTAAAGGGAGCGCAGGCGGTGCGGCAAGTCTGATGTGAAAGCCCGGGGCTCAACCCCGGTACTGCATTGGAAACTGTCGTACTAGAGTGTCGGAGGGGTAAGCGGAATTCCTAGTGTAGCGGTGAAATGCGTAGATATTAGGAGGAACACCAGTGGCGAAGGCGGCTTACTGGACGATAACTGACGCTGAGGCTCGAAAGCGTGGGGAGCAAACAGG	TCAAGCGTTGTTCGGAATCACTGGGCGTAAAGCGTGCGTAGGCTGTTTCGTAAGTCGTGTGTGAAAGGCGCGGGCTCAACCCGCGGACGGCACATGATACTGCGAGACTAGAGTAATGGAGGGGGAACCGGAATTCTCGGTGTAGCAGTGAAATGCGTAGATATCGAGAGGAACACTCGTGGCGAAGGCGGGTTCCTGGACATTAACTGACGCTGAGGCACGAAGGCCAGGGGAGCGAAAGGG	GCAAGCGTTGTCCGGAATTACTGGGTGTAAAGGGAGCGCAGGCGGGAAGACAAGTTGGAAGTGAAAACCATGGGCTCAACCCATGAATTGCTTTCAAAACTGTTTTTCTTGAGTAGTGCAGAGGTAGATGGAATTCCCGGTGTAGCGGTGGAATGCGTAGATATCGGGAGGAACACCAGTGGCGAAGGCGGTCTACTGGGCACCAACTGACGCTGAGGCTCGAAAGCATGGGTAGCAAACAGG	ACAAGCGTTGTCCGGAATTACTGGGTGTAAAGGGAGCGCAGGCGGGAAGACAAGTTGGAAGTGAAATCCATGGGCTCAACCCATGAACTGCTTTCAAAACTGTTTTTCTTGAGTAGTGCAGAGGTAGGCGGAATTCCCGGTGTAGCGGTGGAATGCGTAGATATCGGGAGGAACACCAGTGGCGAAGGCGGCCTACTGGGCACCAACTGACGCTGAGGCTCGAAAGTGTGGGTAGCAAACAGG	CCGAGCGTTATCCGGATTTATTGGGTTTAAAGGGAGCGTAGGCGGACGCTTAAGTCAGTTGTGAAAGTTTGCGGCTCAACCGTAAAATTGCAGTTGATACTGGGTGTCTTGAGTACAGTAGAGGCAGGCGGAATTCGTGGTGTAGCGGTGAAATGCTTAGATATCACGAAGAACTCCGATTGCGAAGGCAGCTTGCTGGACTGTAACTGACGCTGATGCTCGAAAGTGTGGGTATCAAACAGG	GCAAGCGTTATCCGGAATTATTGGGCGTAAAGGGCTCGTAGGCGGTTCGTCGCGTCCGGTGTGAAAGTCCATCGCTTAACGGTGGATCCGCGCCGGGTACGGGCGGGCTTGAGTGCGGTAGGGGAGACTGGAATTCCCGGTGTAACGGTGGAATGTGTAGATATCGGGAAGAACACCAATGGCGAAGGCAGGTCTCTGGGCCGTTACTGACGCTGAGGAGCGAAAGCGTGGGGAGCGAACAGG	GCAAGCGTTATCCGGAATTATTGGGCGTAAAGGGCTCGTAGGCGGTTCGTCGCGTCCGGTGTGAAAGTCCATCGCTTAACGGTGGATCTGCGCCGGGTACGGGCGGGCTGGAGTGCGGTAGGGGAGACTGGAATTCCCGGTGTAACGGTGGAATGTGTAGATATCGGGAAGAACACCAATGGCGAAGGCAGGTCTCTGGGCCGTTACTGACGCTGAGGAGCGAAAGCGTGGGGAGCGAACAGG	GCAAGCGTTGTCCGGATTTACTGGGTGTAAAGGGTGCGTAGGCGGCTTTGCAAGTCAGATGTGAAATCTATGGGCTCAACCCATAAACTGCATTTGAAACTGTAGAGCTTGAGTGAAGTAGAGGCAGGCGGAATTCCCCGTGTAGCGGTGAAATGCGTAGAGATGGGGAGGAACACCAGTGGCGAAGGCGGCCTGCTGGGCTTTAACTGACGCTGAGGCACGAAAGCGTGGGTAGCAAACAGG	GCAAGCGTTGTCCGGAATTACTGGGTGTAAAGGGAGCGCAGGCGGACCGGCAAGTTGGAAGTGAAAACTATGGGCTCAACCCATAAATTGCTTTCAAAACTGCTGGCCTTGAGTAGTGCAGAGGTAGGTGGAATTCCCGGTGTAGCGGTGGAATGCGTAGATATCGGGAGGAACACCAGTGGCGAAGGCGACCTACTGGGCACCAACTGACGCTGAGGCTCGAAAGCATGGGTAGCAAACAGG	CCGAGCGTTATCCGGATTTATTGGGTTTAAAGGGAGCGTAGATGGATGTTTAAGTCAGTTGTGAAAGTTTGCGGCTCAACCGTAAAATTGCAGTTGATACTGGATGTCTTGAGTGCAGTTGAGGCAGGCGGAATTCGTGGTGTAGCGGTGAAATGCTTAGATATCACGAAGAACTCCGATTGCGAAGGCAGCCTGCTAAGCTGCAACTGACATTGAGGCTCGAAAGTGTGGGTATCAAACAGG	CCGAGCGTTATCCGGATTTATTGGGTTTAAAGGGAGCGTAGGCGGACGCTTAAGTCAGTTGTGAAAGTTTGCGGCTCAACCGTAAAATTGCAGTTGATACTGGGTGTCTTGAGTACAGTAGAGGCAGGCGGAATTCGTGGTGTAGCGGTGAAATGCTTAGATATCACGAAGAACTCCGATTGCGAAGGCAGCCTGCTGGACTGTAACTGACGCTGATGCTCGAAAGTGTGGGTATCAAACAGG	ACAAGCGTTGTCCGGAATTACTGGGTGTAAAGGGAGCGCAGGCGGGAGAACAAGTTGGAAGTGAAATCCATGGGCTCAACCCATGAACTGCTTTCAAAACTGTTTTTCTTGAGTAGTGCAGAGGTAGGCGGAATTCCCGGTGTAGCGGTGGAATGCGTAGATATCGGGAGGAACACCAGTGGCGAAGGCGGCCTACTGGGCACCAACTGACGCTGAGGCTCGAAAGTGTGGGTAGCAAACAGG	GCAAGCGTTATCCGGATTTACTGGGTGTAAAGGGAGCGTAGACGGTGTGGCAAGTCTGATGTGAAAGGCATGGGCTCAACCTGTGGACTGCATTGGAAACTGTCATACTTGAGTGCCGGAGGGGTAAGCGGAATTCCTAGTGTAGCGGTGAAATGCGTAGATATTAGGAGGAACACCAGTGGCGAAGGCGGCTTACTGGACGGTAACTGACGTTGAGGCTCGAAAGCGTGGGGAGCAAACAGG	GCAAGCGTTGTCCGGAATTATTGGGCGTAAAGCGCGCGCAGGCGGCTTCCCAAGTCCCTCTTAAAAGTGCGGGGCTTAACCCCGTGATGGGAAGGAAACTGGGAAGCTGGAGTATCGGAGAGGAAAGTGGAATTCCTAGTGTAGCGGTGAAATGCGTAGAGATTAGGAAGAACACCGGTGGCGAAGGCGACTTTCTGGACGAAAACTGACGCTGAGGCGCGAAAGCGTGGGGAGCAAACAGG	GCGAGCGTTATCCGGAATTATTGGGCGTAAAGAGGGAGCAGGCGGCACTAAGGGTCTGTGGTGAAAGATCGAAGCTTAACTTCGGTAAGCCATGGAAACCGTAGAGCTAGAGTGTGTGAGAGGATCGTGGAATTCCATGTGTAGCGGTGAAATGCGTAGATATATGGAGGAACACCAGTGGCGAAGGCGACGATCTGGCGCATAACTGACGCTCAGTCCCGAAAGCGTGGGGAGCAAATAGG	GCAAGCGTTGTCCGGATTTACTGGGTGTAAAGGGTGCGTAGGCGGCTTTGCAAGTCAGATGTGAAATCTATGGGCTCAACCCATAGCCTGCATTTGAAACTGCAGAGCTTGAGTGAAGTAGAGGCAGGCGGAATTCCCCGTGTAGCGGTGAAATGCGTAGAGATGGGGAGGAACACCAGTGGCGAAGGCGGCCTGCTGGGCTTTAACTGACGCTGAGGCACGAAAGCGTGGGTAGCAAACAGG	GCAAGCGTTATCCGGATTTACTGGGTGTAAAGGGAGCGTAGACGGCAAGGCAAGTCTGATGTGAAAACCCAGGGCTTAACCCTGGGACTGCATTGGAAACTGTCTGGCTCGAGTGCCGGAGAGGTAAGCGGAATTCCTAGTGTAGCGGTGAAATGCGTAGATATTAGGAAGAACACCAGTGGCGAAGGCGGCTTACTGGACGGTAACTGACGTTGAGGCTCGAAAGCGTGGGGAGCAAACAGG	GCAAGCGTTATCCGGAATTATTGGGCGTAAAGGGCTCGTAGGCGGTTCGTCGCGTCCGGTGTGAAAGTCCATCGCTTAACGGTGGATCCGCGCCGGGTACGGGCGGGCTTGAGTGCGGTAGGGGAGACTGGAATTCCCGGTGTAACGGTGGAATGTGTAGATATCGGGAAGAACACCAATGGCGAAGGCAGGTCTCTGGGCCGTCACTGACGCTGAGGAGCGAAAGCGTGGGGAGCGAACAGG	GCGAGCGTTGTCCGGATTTACTGGGCGTAAAGGGAGCGTAGGCGGATTTTTAAGTGAGATGTGAAATACCCGGGCTCAACTTGGGTGCTGCATTTCAAACTGGAAGTCTAGAGTGCAGGAGAGGAGAGTGGAATTCCTAGTGTAGCGGTGAAATGCGTAGAGATTAGGAAGAACACCAGTGGCGAAGGCGACTCTCTGGACTGTAACTGACGCTGAGGCTCGAAAGCGTGGGGAGCAAACAGG	CCGGGCGTTATCCGGATTTATTGGGTTTAAAGGGAGCGTAGGCCGGAGATTAAGCGTGTTGTGAAATGTAGACGCTCAACGTCTGCACTGCAGCGCGAACTGGTTTCCTTGAGTACGCACAAAGTGGGCGGAATTCGTGGTGTAGCGGTGAAATGCTTAGATATCACGAAGAACTCCGATTGCGAAGGCAGCTCACTGGAGCGCAACTGACGCTGAAGCTCGAAAGTGCGGGTATCGAACAGG	TCTAGTGGTAGCAGTTTTTATTGGGCCTAAAGCGTCCGTAGCCGGTTTAATAAGTCTCTGGTGAAATCCTGCAGCTTAACTGTGGGAATTGCTGGAGATACTATTAGACTTGAGATCGGGAGAGGTTAGAGGTACTCCCAGGGTAGAGGTGAAATTCTGTAATCCTGGGAGGACCGCCTGTTGCGAAGGCGTCTGACTGGAACGATTCTGACGGTGAGGGACGAAAGCTAGGGGCGCGAACCGG	GCAAGCGTTATCCGGATTTACTGGGTGTAAAGGGAGCGTAGACGGAGTGGCAAGTCTGATGTGAAAACCCGGGGCTCAACCCCGGGACTGCATTGGAAACTGTCAATCTAGAGTACCGGAGAGGTAAGCGGAATTCCTAGTGTAGCGGTGAAATGCGTAGATATTAGGAGGAACACCAGTGGCGAAGGCGGCTTACTGGACGGTAACTGACGTTGAGGCTCGAAAGCGTGGGGAGCAAACAGG	CCGAGCGTTATCCGGATTTATTGGGTTTAAAGGGAGCGTAGGTGGATTGTTAAGTCAGTTGTGAAAGTTTGCGGCTCAACCGTAAAATTGCAGTTGAAACTGGCAGTCTTGAGTACAGTAGAGGTGGGCGGAATTCGTGGTGTAGCGGTGAAATGCTTAGATATCACGAAGAACTCCGATTGCGAAGGCAGCTCACTAGACTGTCACTGACACTGATGCTCGAAAGTGTGGGTATCAAACAGG	GCAAGCGTTATCCGGATTTACTGGGTGTAAAGGGAGCGCAGGCGGTGCGGCAAGTCTGATGTGAAAGCCCGGGGCTCAACCCCGGTACTGCATTGGAAACTGTCGTACTAGAGTGTCGGAGGGGTAAGTGGAATTCCTAGTGTAGCGGTGAAATGCGTAGATATTAGGAGGAACACCAGTGGCGAAGGCGGCTTACTGGACGATAACTGACGCTGAGGCTCGAAAGCGTGGGGAGCAAACAGG	CCGAGCGTTATCCGGATTTATTGGGTTTAAAGGGTGCGTAGGCGGCCTTTTAAGTCAGCGGTGAAAGTCTGTGGCTCAACCATAGAATTGCCGTTGAAACTGGGGGGCTTGAGTATGTTTGAGGCAGGCGGAATGCGTGGTGTAGCGGTGAAATGCATAGATATCACGCAGAACCCCGATTGCGAAGGCAGCCTGCCAAGCCATTACTGACGCTGATGCACGAAAGCGTGGGGATCAAACAGG	GCAAGCGTTATCCGGATTTACTGGGTGTAAAGGGAGCGTAGACGGATGGACAAGTCTGATGTGAAAGGCTGGGGCTCAACCCCGGGACTGCATTGGAAACTGCCCGTCTTGAGTGCCGGAGAGGTAAGCGGAATTCCTAGTGTAGCGGTGAAATGCGTAGATATTAGGAGGAACACCAGTGGCGAAGGCGGCTTACTGGACGGTAACTGACGTTGAGGCTCGAAAGCGTGGGGAGCAAACAGG	GCGAGCGTTGTCCGGAATTATTGGGCGTAAAGAGCATGTAGGCGGCTTAATAAGTCGAGCGTGAAAATGCGGGGCTCAACCCCGTATGGCGCTGGAAACTGTTAGGCTTGAGTGCAGGAGAGGAAAGGGGAATTCCCAGTGTAGCGGTGAAATGCGTAGATATTGGGAGGAACACCAGTGGCGAAGGCGCCTTTCTGGACTGTGTCTGACGCTGAGATGCGAAAGCCAGGGTAGCGAACGGG	GCGAGCGTTATCCGGATTCATTGGGCGTAAAGCGCGCGTAGGCGGCCCGGCAGGCCGGGGGTCGAAGCGGGGGGCTCAACCCCCCGAAGCCCCCGGAACCTCCGCGGCTTGGGTCCGGTAGGGGAGGGTGGAACACCCGGTGTAGCGGTGGAATGCGCAGATATCGGGTGGAACACCGGTGGCGAAGGCGGCCCTCTGGGCCGAGACCGACGCTGAGGCGCGAAAGCTGGGGGAGCGAACAGG	GCAAGCGTTATCCGGATTTACTGGGTGTAAAGGGAGCGTAGACGGCGCAGCAAGTCTGATGTGAAAGGCAGGGGCTTAACCCCTGGACTGCATTGGAAACTGCTGTGCTTGAGTGCCGGAGGGGTAAGCGGAATTCCTAGTGTAGCGGTGAAATGCGTAGATATTAGGAGGAACACCAGTGGCGAAGGCGGCTTACTGGACGGTAACTGACGTTGAGGCTCGAAAGCGTGGGGAGCAAACAGG	CCGAGCGTTATCCGGATTTATTGGGTTTAAAGGGAGCGTAGGCGGGTTGTTAAGTCAGTTGTGAAAGTTTGCGGCTCAACCGTAAAATTGCAGTTGATACTGGCGACCTTGAGTGCAACAGAGGTAGGCGGAATTCGTGGTGTAGCGGTGAAATGCTTAGATATCACGAAGAACTCCGATTGCGAAGGCAGCTTACTGGATTGTAACTGACGCTGATGCTCGAAAGTGTGGGTATCAAACAGG	GCGAGCGTTATCCGGATTTATTGGGTTTAAAGGGTGCGTAGGTGGTGATTTAAGTCAGCGGTGAAAGTTTGTGGCTCAACCATAAAATTGCCGTTGAAACTGGGTTACTTGAGTGTGTTTGAGGTAGGCGGAATGCGTGGTGTAGCGGTGAAATGCATAGATATCACGCAGAACTCCGATTGCGAAGGCAGCTTACTAAACCATAACTGACACTGAAGCACGAAAGCGTGGGGATCAAACAGG	CCGGGCGTTATCCGGATTTATTGGGTTTAAAGGGAGCGTAGGCCGGAGATTAAGCGTGTTGTGAAATGTAGATGCTCAACATCTGAACTGCAGCGCGAACTGGTTTCCTTGAGTACGCACAAAGTGGGCGGAATTCGTGGTGTAGCGGTGAAATGCTTAGATATCACGAAGAACTCCGATTGCGAAGGCAGCTCACTGGAGCGCAACTGACGCTGAAGCTCGAAAGTGCGGGTATCGAACAGG	GCAAGCGTTATCCGGAATTACTGGGTGTAAAGGGTGCGTAGGTGGTATGGCAAGTCAGAAGTGAAAACCCAGGGCTTAACTCTGGGACTGCTTTTGAAACTGTCAGACTGGAGTGCAGGAGAGGTAAGCGGAATTCCTAGTGTAGCGGTGAAATGCGTAGATATTAGGAGGAACATCAGTGGCGAAGGCGGCTTACTGGACTGAAACTGACACTGAGGCACGAAAGCGTGGGGAGCAAACAGG	GCAAGCGTTATCCGGATTTACTGGGTGTAAAGGGAGCGTAGACGGCACGGCAAGCCAGATGTGAAAGCCCGGGGCTCAACCCCGGGACTGCATTTGGAACTGCTGAGCTAGAGTGTCGGAGAGGCAAGTGGAATTCCTAGTGTAGCGGTGAAATGCGTAGATATTAGGAGGAACACCAGTGGCGAAGGCGGCTTGCTGGACGATGACTGACGTTGAGGCTCGAAAGCGTGGGGAGCAAACAGG	CCGAGCGTTATCCGGATTTATTGGGTTTAAAGGGAGCGTAGGCGGATTGTTAAGTCAGTTGTGAAAGTTTGCGGCTCAACCGTAAAATTGCAGTTGATACTGGCAGTCTTGAGTGCAGTAGAGGTGGGCGGAATTCGTGGTGTAGCGGTGAAATGCTTAGATATCACGAAGAACTCCGATTGCGAAGGCAGCTCACTGGAGTGTAACTGACGCTGATGCTCGAAAGTGTGGGTATCAAACAGG	CCGAGCGTTATCCGGATTTATTGGGTTTAAAGGGAGCGTAGGTGGACAGTTAAGTCAGTTGTGAAAGTTTGCGGCTCAACCGTAAAATTGCAGTTGATACTGGCTGTCTTGAGTACAGTAGAGGTGGGCGGAATTCGTGGTGTAGCGGTGAAATGCTTAGATATCACGAAGAACTCCGATTGCGAAGGCAGCTCACTGGACTGCAACTGACACTGATGCTCGAAAGTGTGGGTATCAAACAGG	GCAAGCGTTATCCGGATTTACTGGGTGTAAAGGGAGCGCAGGCGGAAGGCTAAGTCTGATGTGAAAGCCCGGGGCTCAACCCCGGTACTGCATTGGAAACTGGTCATCTAGAGTGTCGGAGGGGTAAGTGGAATTCCTAGTGTAGCGGTGAAATGCGTAGATATTAGGAGGAACACCAGTGGCGAAGGCGGCTTACTGGACGATAACTGACGCTGAGGCTCGAAAGCGTGGGGAGCAAACAGG	CCGAGCGTTATCCGGATTTATTGGGTTTAAAGGGAGCGTAGGTGGATTGTTAAGTCAGTTGTGAAAGTTTGCGGCTCAACCGTAAAATTGCAGTTGAAACTGGCAGTCTTGAGTACAGTAGAGGTGGGCGGAATTCGTGGTGTAGCGGTGAAATGCTTAGATATCACGAAGAACTCCGATTGCGAAGGCAGCTCACTAGACTGCAACTGACACTGATGCTCGAAAGTGTGGGTATCAAACAGG	CCGAGCGTTATCCGGATTTATTGGGTTTAAAGGGAGCGTAGGCGGATGCTTAAGTCAGTTGTGAAAGTTTGCGGCTCAACCGTAAAATTGCAGTTGATACTGGGTGTCTTGAGTACAGTAGAGGCAGGCGGAATTCGTGGTGTAGCGGTGAAATGCTTAGATATCACGAAGAACTCCGATTGCGAAGGCAGCTTGCTGGACTGTAACTGACGCTGATGCTCGAAAGTGTGGGTATCAAACAGG	TCAAGCGTTATCCGGATTTATTGGGTTTAAAGGGTGCGTAGGCGGTTTGATAAGTTAGAGGTGAAATTTCGGGGCTCAACCCTGAACGTGCCTCTAATACTGTTGAGCTAGAGAGTAGTTGCGGTAGGCGGAATGTATGGTGTAGCGGTGAAATGCTTAGAGATCATACAGAACACCGATTGCGAAGGCAGCTTACCAAACTATATCTGACGTTGAGGCACGAAAGCGTGGGGAGCAAACAGG	GCAAGCGTTATCCGGATTTACTGGGTGTAAAGGGAGCGTAGACGGACTGGCAAGTCTGATGTGAAAGGCGGGGGCTCAACCCCTGGACTGCATTGGAAACTGTTAGTCTTGAGTGCCGGAGAGGTAAGCGGAATTCCTAGTGTAGCGGTGAAATGCGTAGATATTAGGAGGAACACCAGTGGCGAAGGCGGCTTACTGGACGGTAACTGACGTTGAGGCTCGAAAGCGTGGGGAGCAAACAGG	GCGAGCGTTATCCGGAATCATTGGGCGTAAAGAGGGAGCAGGCGGCCGCAAGGGTCTGTGGTGAAAGACCGAAGCTAAACTTCGGTAAGCCATGGAAACCGGGCGGCTAGAGTGCGGAAGAGGATCGTGGAATTCCATGTGTAGCGGTGAAATGCGTAGATATATGGAGGAACACCAGTGGCGAAGGCGACGGTCTGGGCCGCAACTGACGCTCATTCCCGAAAGCGTGGGGAGCAAATAGG	GCAAGCGTTATCCGGATTTACTGGGTGTAAAGGGAGCGTAGACGGATGGGCAAGTCTGATGTGAAAACCCGGGGCTCAACCCCGGGACTGCATTGGAAACTGTTCATCTAGAGTGCTGGAGAGGTAAGTGGAATTCCTAGTGTAGCGGTGAAATGCGTAGATATTAGGAGGAACACCAGTGGCGAAGGCGGCTTACTGGACAGTAACTGACGTTGAGGCTCGAAAGCGTGGGGAGCAAACAGG	GCAAGCGTTGTCCGGAATTACTGGGTGTAAAGGGAGCGCAGGCGGACCGGCAAGTTGGAAGTGAAAACTATGGGCTTAACCCATAAATTGCTTTCAAAACTGCTGGCCTTGAGTAGTGCAGAGGTAGGTGGAATTCCCGGTGTAGCGGTGGAATGCGTAGATATCGGGAGGAACACCAGTGGCGAAGGCGACCTACTGGGCACCAACTGACGCTGAGGCTCGAAAGCATGGGTAGCAAACAGG	GCAAGCGTTGTCCGGAATAATTGGGCGTAAAGGGCGCGTAGGCGGCTCGGTAAGTCTGGAGTGAAAGTCCTGCTTTTAAGGTGGGAATTGCTTTGGATACTGTCGGGCTTGAGTGCAGGAGAGGTTAGTGGAATTCCCAGTGTAGCGGTGAAATGCGTAGAGATTGGGAGGAACACCAGTGGCGAAGGCGACTAACTGGACTGTAACTGACGCTGAGGCGCGAAAGTGTGGGGAGCAAACAGG	GCGAGCGTTATCCGGAATGATTGGGCGTAAAGGGTGCGTAGGTGGCAGAACAAGTCTGGAGTAAAAGGTATGGGCTCAACCCGTACTGGCTCTGGAAACTGTTCAGCTAGAGAACAGAAGAGGACGGCGGAACTCCATGTGTAGCGGTAAAATGCGTAGATATATGGAAGAACACCGGTGGCGAAGGCGGCCGTCTGGTCTGTTGCTGACACTGAAGCACGAAAGCGTGGGGAGCAAATAGG
1	0	56	196	0	1283	2077	234	32	0	177	0	27	0	0	40	115	0	186	0	79	0	0	0	0	0	0	234	0	179	0	7	233	0	25	0	503	40	0	0	75	0	0	0	497	0	0	0	2161	0
2	0	36	1264	1603	0	132	97	167	0	0	138	1154	0	0	88	148	0	286	0	133	0	0	1549	72	0	29	0	0	0	277	24	42	10	91	691	23	90	0	0	434	0	0	280	0	0	0	0	30	0
3	0	178	365	799	0	166	34	74	2	0	454	1312	0	0	24	180	0	469	0	117	0	0	1568	175	0	0	0	0	24	464	0	44	12	70	681	56	85	0	0	148	0	0	302	0	0	0	0	10	0
4	0	578	1401	124	1387	480	632	662	0	170	779	88	0	706	23	233	857	37	0	116	79	0	0	0	54	90	0	0	74	0	7	135	0	0	0	93	159	116	146	0	0	0	421	0	0	0	0	0	0
5	0	0	668	1087	0	0	627	258	54	661	123	370	5245	82	41	211	0	526	0	31	0	0	0	0	157	45	0	0	23	12	0	0	608	70	0	156	102	145	119	0	0	0	0	126	0	0	0	0	0
6	0	1845	167	0	1240	674	274	456	29	0	0	29	304	0	422	156	0	23	0	245	0	0	0	0	0	0	323	0	223	0	12	86	0	127	0	255	41	0	45	67	0	0	0	223	0	0	0	223	0
7	0	0	674	2118	0	0	805	1401	131	117	558	155	1587	520	389	178	0	415	0	145	0	0	0	0	40	108	0	0	72	45	0	0	333	2196	0	157	37	150	99	0	0	0	0	128	0	0	0	0	0
8	0	128	689	394	0	158	64	158	5	0	708	1811	0	0	43	271	0	1092	0	276	0	0	457	531	0	33	0	0	44	558	55	86	28	302	263	52	244	0	0	34	0	0	569	0	0	0	0	26	0
9	0	0	913	1601	0	0	855	809	0	110	114	174	5727	267	400	85	0	147	0	17	0	0	0	0	84	39	0	0	24	79	0	0	366	464	0	127	34	169	88	0	0	0	0	77	0	0	0	0	0
10	0	0	2000	543	0	0	1107	545	682	460	528	169	3798	196	342	178	0	788	0	240	0	0	0	0	620	0	0	0	101	24	13	0	297	57	0	744	127	137	42	316	0	0	0	607	0	0	0	0	0
11	0	82	1216	1120	0	225	58	75	12	0	455	863	0	0	69	178	0	424	0	185	0	0	4136	414	0	0	0	0	39	83	26	62	25	66	1910	65	162	0	0	50	0	0	346	0	0	0	0	50	0
12	0	323	2266	123	1168	472	1079	507	0	227	651	110	0	577	187	165	888	74	0	618	0	0	0	0	70	39	140	0	46	0	7	192	0	0	0	126	154	48	573	0	0	0	362	84	0	0	0	0	0
13	0	1479	2452	408	1284	428	1610	626	0	199	634	107	0	722	129	134	678	19	0	78	72	0	0	0	0	110	272	0	50	0	9	112	0	0	0	97	143	153	314	0	0	0	542	0	0	0	0	0	0
14	0	1648	137	193	117	895	365	805	11	0	0	45	226	0	1433	108	1909	77	0	262	0	0	0	0	0	146	290	0	83	0	7	68	0	73	0	216	19	0	29	146	0	0	0	142	0	0	0	133	0
15	0	919	2265	1067	1313	293	1467	311	0	306	776	74	0	303	199	286	830	50	0	331	0	0	0	0	73	88	380	0	89	0	15	235	0	0	0	117	150	56	479	97	0	0	440	81	0	0	0	0	0
16	0	258	907	709	0	178	165	79	2	0	363	673	0	0	112	193	0	357	0	170	0	0	7223	23	0	0	0	0	76	159	0	54	27	231	3293	83	190	0	0	66	0	0	486	0	0	0	0	40	0
17	0	0	1325	3352	0	0	908	1283	0	87	147	185	4756	453	617	91	0	283	0	106	0	0	0	0	128	74	0	0	26	159	0	0	1188	130	0	81	45	223	101	70	0	0	0	139	0	0	0	0	0
18	0	160	421	0	2491	274	297	67	0	94	0	31	0	0	713	72	0	180	0	212	0	0	0	0	0	51	104	0	51	0	0	92	0	179	0	142	129	0	26	0	0	0	21	79	0	0	0	1081	0
19	0	0	1607	1930	0	0	1091	971	0	211	272	500	4886	377	283	133	0	206	0	27	0	0	0	0	115	201	0	0	25	106	0	0	556	132	0	131	59	313	155	47	0	0	0	204	0	0	0	0	0
20	0	358	219	0	1597	122	845	254	0	42	0	0	55	0	232	59	0	145	0	206	0	0	0	0	0	71	1118	0	96	0	7	84	0	17	0	217	40	0	38	57	0	0	0	159	0	0	0	958	0
21	0	2657	276	0	105	87	314	1119	7	0	0	0	405	0	947	0	142	144	0	547	0	0	0	0	0	58	232	0	43	0	0	39	0	279	0	106	37	0	31	87	0	0	0	176	0	0	0	578	0
22	0	769	749	87	2372	969	418	423	75	558	1306	101	0	506	0	203	734	11	0	90	85	0	0	0	49	65	0	0	79	0	6	180	0	0	0	79	182	156	113	0	0	0	658	78	0	0	0	0	0
23	21	1368	2491	330	3173	605	1237	497	95	232	596	89	0	569	163	148	872	47	0	99	346	0	0	0	28	113	0	0	37	0	35	135	0	0	0	149	146	158	203	0	0	0	946	0	0	0	0	0	0
24	0	79	206	427	0	67	34	31	4	0	272	378	0	0	54	130	0	80	0	131	0	0	4897	87	0	0	0	0	0	188	5	0	7	390	2102	30	47	0	0	27	0	0	125	0	0	0	0	0	0
25	111	1680	823	155	0	0	175	75	0	0	1133	104	0	0	60	1360	0	46	0	285	100	0	28	0	245	68	0	0	153	152	8	245	357	0	110	523	475	286	57	0	0	0	1160	304	0	19	0	0	0
26	0	1841	2640	253	396	12	839	0	133	554	0	236	0	222	504	808	0	19	0	392	124	0	0	0	0	164	209	0	325	163	13	30	148	311	0	222	89	80	38	0	0	0	0	0	3203	0	0	0	0
27	0	2287	617	566	1930	279	226	330	0	0	171	60	0	0	126	383	0	130	0	254	238	0	0	0	0	136	0	0	384	0	12	175	1132	2306	0	75	116	272	152	0	0	1545	0	0	0	0	0	0	0
28	26	3424	559	1539	0	42	315	124	0	595	904	610	0	0	507	737	0	548	0	375	0	0	0	0	212	174	98	0	346	9	76	115	0	30	0	303	183	74	23	139	71	0	0	150	0	47	0	0	0
29	0	1868	1746	71	16	11	473	0	327	719	0	101	0	24	317	965	0	20	0	553	711	0	0	0	0	50	163	0	838	52	14	59	154	330	0	295	154	65	15	0	0	0	0	0	4231	0	0	0	0
30	0	1179	2661	383	0	20	1390	0	270	326	0	211	0	20	916	930	0	16	0	468	537	0	0	0	0	0	0	0	601	32	28	40	87	67	0	432	189	17	0	29	0	0	0	0	5608	0	0	0	0
31	0	1029	715	272	7	0	364	0	82	632	0	109	0	282	124	395	0	7	0	242	32	0	0	0	0	66	0	0	261	83	6	24	48	1850	0	330	61	112	20	0	0	0	0	0	1599	0	0	0	0
32	549	2465	340	106	0	0	94	122	80	38	85	95	0	0	127	645	0	9	0	121	402	0	0	0	116	47	0	0	97	36	103	122	235	0	190	54	571	846	56	0	0	0	2090	125	0	119	0	0	0
33	0	6524	665	770	0	0	293	358	0	19	91	391	0	0	196	193	0	226	0	27	0	0	0	0	70	665	0	0	94	115	0	78	0	286	0	219	47	347	305	0	357	0	0	35	0	75	0	0	0
34	10	1915	695	1911	0	0	487	182	0	1222	171	344	0	0	625	290	0	262	0	156	0	0	0	0	53	228	0	0	158	44	12	106	0	423	0	217	47	122	43	0	128	0	0	210	0	0	0	0	0
35	2766	1659	1454	49	0	0	204	8	0	0	0	124	0	0	389	2299	0	51	0	704	1739	0	0	0	338	20	0	0	237	37	78	99	76	0	331	459	240	208	0	46	0	0	254	304	0	48	0	0	0
36	0	7499	1352	1186	0	14	659	102	0	29	174	321	0	0	581	313	0	758	0	133	0	0	0	0	47	1048	0	0	193	156	0	95	0	442	0	235	108	269	409	60	332	0	0	113	0	0	0	0	0
37	0	44	1767	188	0	0	111	0	159	62	0	71	0	0	77	1193	0	34	0	1373	1676	0	0	0	48	0	0	0	210	0	3	110	0	0	68	279	245	37	0	0	0	0	56	100	0	0	0	0	0
38	0	2490	795	928	3393	498	388	108	0	0	468	102	0	0	39	632	0	706	0	327	620	0	0	0	65	67	0	0	613	0	22	328	1179	883	0	522	139	306	101	28	0	1398	0	67	0	98	0	0	0
39	5854	4322	0	0	0	0	65	13	0	0	0	43	0	0	243	0	0	5	0	0	0	0	0	0	0	0	0	0	0	61	0	0	73	0	0	0	0	1316	43	7	0	0	180	23	0	174	0	0	0
40	0	1736	984	516	5	36	608	0	390	694	0	182	0	62	440	546	0	11	0	288	490	0	0	0	0	59	0	0	384	85	12	28	92	350	0	272	114	37	14	87	0	0	0	0	2919	0	0	0	0
41	7	5866	416	1653	0	19	303	321	0	67	208	506	0	0	168	236	0	213	0	101	0	0	0	0	100	472	0	0	106	68	4	54	0	77	0	80	35	75	150	34	417	0	0	63	0	174	0	0	0
42	0	5446	568	399	1399	282	291	147	0	0	362	115	0	0	119	141	0	470	0	131	651	0	0	0	40	94	0	0	321	0	58	383	1057	639	0	33	93	681	77	36	0	760	0	78	0	37	0	0	0
43	6	2760	231	912	3147	383	111	154	65	0	380	195	0	0	0	637	0	403	0	286	1035	0	0	0	0	71	0	0	707	0	17	232	582	704	0	251	228	417	62	0	44	701	0	196	0	0	0	0	0
44	0	1774	355	1291	1893	348	192	205	96	0	715	218	0	0	37	730	0	857	0	243	821	0	0	0	45	86	0	0	1114	0	179	381	984	571	0	849	223	139	63	0	0	1566	0	57	0	35	0	0	0
45	0	3008	1046	1434	0	148	626	327	0	280	272	1262	0	0	906	585	0	462	0	164	0	0	0	0	177	516	0	0	369	131	19	167	0	136	0	132	151	967	225	103	483	0	0	214	0	0	0	0	0
46	10	464	581	391	0	0	62	20	92	0	74	433	0	0	22	814	0	7	0	166	210	0	0	0	289	15	0	0	155	7	129	349	42	0	31	284	206	219	86	0	0	0	94	176	0	0	0	0	0
47	0	4042	964	210	0	0	706	0	43	88	0	236	0	268	518	613	0	26	0	327	47	0	0	0	0	185	0	0	482	368	0	31	597	1064	0	340	117	171	64	54	0	0	0	0	1142	0	0	0	0
48	0	2267	278	278	1983	286	223	98	0	0	194	70	0	0	43	396	0	540	0	232	89	0	0	0	51	86	0	0	775	0	68	527	1518	371	0	92	174	142	105	0	30	1294	0	85	0	129	0	0	0
49	646	1386	343	2348	187	1590	232	43	178	0	2957	78	0	0	0	675	0	35	0	0	2726	0	0	0	68	0	0	0	936	0	141	547	149	226	0	265	153	691	41	0	0	219	0	0	0	99	0	0	0
50	15	279	774	76	366	394	610	295	0	450	1851	93	0	293	0	67	1019	47	0	84	0	0	0	0	26	58	104	0	12	0	19	35	0	0	0	0	82	37	497	36	16	0	309	0	0	0	0	0	0
51	232	927	86	1317	152	1424	167	1369	1309	0	0	63	137	0	913	53	1312	531	0	111	0	0	0	0	33	367	325	0	30	0	533	50	0	102	0	34	110	0	19	599	0	0	0	95	0	0	0	113	0
52	9592	0	47	206	0	52	0	0	1561	2379	0	432	0	0	18	109	0	3	0	84	1153	0	0	0	0	0	0	0	54	7	145	38	0	7	0	26	114	0	0	0	0	0	0	0	479	0	0	0	0
53	850	2138	236	787	697	915	226	109	0	0	2974	255	0	0	0	204	0	92	0	20	2477	0	0	0	64	41	0	0	25	0	102	264	194	468	0	22	51	1334	65	0	0	464	0	0	0	82	0	0	0
54	8272	2791	0	215	0	0	0	1248	0	0	0	42	0	0	28	39	0	0	0	52	254	0	0	0	39	72	0	0	0	216	190	0	319	0	24	0	0	627	55	25	0	0	63	0	0	123	0	0	0
55	14	62	99	890	0	152	86	477	5	0	325	1307	0	0	23	111	0	1074	0	261	0	0	1525	135	0	17	0	0	51	200	185	33	0	108	700	25	241	0	77	97	0	0	43	41	0	0	0	59	0
56	7929	497	73	2955	0	101	336	1311	0	245	264	1357	0	0	68	34	0	94	0	183	0	0	0	0	117	172	0	0	46	32	16	31	0	11	0	10	297	0	258	40	108	0	0	46	0	27	0	0	0
57	77	1322	170	952	93	1203	229	895	147	0	0	64	173	0	2456	0	574	186	0	106	0	0	0	0	142	220	545	0	64	0	1417	189	0	45	0	56	312	0	10	117	0	0	0	79	0	0	0	82	0
58	7647	598	53	2773	0	109	375	906	0	261	204	1285	0	0	81	0	0	96	0	150	0	0	0	0	125	152	0	0	34	43	13	0	0	8	0	14	81	0	235	33	85	0	0	42	0	25	0	0	0
59	2056	3726	633	692	559	2840	325	105	0	0	4359	188	0	0	0	160	0	84	0	28	1198	0	0	0	184	47	0	0	55	0	49	347	199	160	0	42	50	1364	105	0	32	514	0	0	0	59	0	0	0
60	1461	2449	363	532	285	1756	180	68	0	0	2457	113	0	0	0	112	0	64	0	21	762	0	0	0	105	28	0	0	40	0	23	239	145	109	0	26	41	968	72	0	22	283	0	0	0	25	0	0	0
61	6	118	344	1305	0	1269	220	104	174	0	841	2352	0	0	40	246	0	2587	0	297	0	0	687	355	0	0	0	0	212	46	1350	182	0	46	378	101	403	0	0	69	0	0	91	139	0	25	0	42	0
62	9	189	326	1653	0	1501	317	104	10	0	861	1725	0	0	30	163	0	3512	0	247	0	0	675	279	0	0	0	0	230	42	1677	135	0	48	335	154	776	0	52	76	0	0	100	128	0	31	0	43	0
63	12043	146	251	1067	0	165	447	169	0	3248	411	477	0	0	90	51	0	243	0	17	0	0	0	0	403	46	0	0	49	52	29	78	0	8	0	16	99	0	158	53	0	0	0	0	0	37	0	0	0
64	10244	1350	18	1080	14	44	0	0	490	977	0	498	0	160	20	86	0	9	0	70	413	980	0	0	0	54	0	0	79	5	35	0	0	117	0	14	28	25	89	44	0	0	0	0	501	0	0	0	0
65	7912	58	328	1491	0	139	443	32	0	6225	244	361	0	0	107	61	0	225	0	0	0	0	0	0	307	0	0	0	59	21	10	62	0	0	0	22	78	0	15	49	0	0	0	0	0	46	0	0	0
66	0	362	1250	628	133	98	470	219	0	168	1308	114	0	216	0	67	557	116	0	81	0	0	0	0	206	84	142	0	24	0	209	86	0	0	0	0	57	54	956	149	0	0	113	0	0	0	0	0	0
67	0	442	2448	1425	189	180	1255	84	210	547	2669	419	0	85	0	153	210	109	0	264	0	0	0	0	394	38	274	0	132	0	252	304	0	0	0	51	172	21	316	92	0	0	138	243	0	0	0	0	0
68	6697	5008	137	0	0	0	547	56	0	138	0	32	0	0	1544	23	0	0	0	9	36	0	0	0	0	0	0	0	0	326	437	0	284	0	120	55	14	1254	40	0	0	0	33	0	0	102	0	0	0
69	1895	11	169	530	0	206	56	0	2583	4647	0	292	0	0	81	198	0	8	0	60	410	0	0	0	0	0	0	0	287	5	96	136	0	14	0	172	1010	0	0	0	0	0	0	0	1721	0	0	0	0
70	6137	4066	0	0	0	0	56	19	0	150	0	53	0	0	244	14	0	0	0	0	262	0	0	0	40	0	0	0	0	163	507	0	191	0	0	14	13	671	26	0	0	0	0	0	0	107	0	0	0
71	919	0	319	1110	0	0	250	479	340	317	198	141	2659	193	196	0	0	137	0	40	0	0	0	0	242	37	0	0	28	26	30	0	38	21	0	22	26	61	71	0	0	0	0	118	0	0	0	0	0
72	6677	15	33	217	0	74	0	0	783	824	0	348	0	0	11	149	0	0	0	51	2513	165	0	0	0	0	0	0	213	3	120	107	0	12	0	42	500	0	0	0	0	0	0	0	651	0	0	0	0
73	16	145	324	1822	0	1841	249	120	206	0	846	3167	0	0	51	242	0	2608	0	319	0	0	1091	436	0	0	0	0	252	33	1858	179	0	64	549	139	388	0	0	74	0	0	131	168	0	49	0	56	0
74	1736	858	43	0	1968	1726	176	1050	40	0	0	78	120	0	733	0	1454	125	0	99	0	0	0	0	0	63	226	0	68	0	211	53	0	145	0	98	43	0	0	309	0	0	0	68	0	0	0	77	0
75	21	61	79	808	0	121	64	561	5	0	209	1120	0	0	24	124	0	1804	0	223	0	0	2381	169	0	0	0	0	40	256	253	25	0	111	1289	16	177	0	79	86	0	0	33	0	0	0	0	58	0
76	1223	553	27	0	985	944	120	737	24	0	0	45	119	0	626	0	796	76	0	62	0	0	0	0	0	56	183	0	30	0	74	0	0	100	0	83	0	0	12	198	0	0	0	48	0	0	0	61	0
77	4628	1629	0	144	0	0	0	708	0	0	0	31	0	0	10	12	0	0	0	26	122	0	0	0	17	62	0	0	0	104	72	0	207	0	12	0	0	412	32	0	0	0	40	0	0	65	0	0	0
78	1765	0	120	444	3	123	44	0	1861	3590	0	193	0	0	42	124	0	0	0	44	279	0	0	0	0	0	0	0	188	5	43	82	0	6	0	109	629	0	0	0	0	0	0	0	1219	0	0	0	0
79	6945	0	37	167	2	63	0	0	614	775	0	246	0	0	14	80	0	0	0	25	2466	0	0	0	0	0	0	0	152	8	66	61	0	0	0	34	505	0	0	0	0	0	0	0	489	0	0	0	0
80	1000	1548	203	629	536	590	176	85	0	0	3104	230	0	0	29	162	0	97	0	25	2186	0	0	0	76	0	0	0	19	0	93	266	156	388	0	22	59	1012	45	0	0	334	0	0	0	76	0	0	0
81	15425	243	92	465	0	50	520	326	0	2363	434	1184	0	0	115	39	0	84	0	333	0	0	0	0	384	75	0	0	0	43	519	39	0	0	0	12	102	14	141	34	29	0	0	0	0	36	0	0	0
82	3408	584	101	447	8239	1172	97	520	0	0	560	184	0	0	0	0	0	101	0	57	330	0	0	0	0	40	0	0	112	0	24	102	58	538	0	75	87	398	16	0	26	545	0	0	0	0	0	0	0
83	8335	5480	0	0	0	0	69	19	81	246	0	63	0	0	310	0	0	0	0	0	271	0	0	0	49	15	0	0	0	220	1006	17	238	0	11	17	16	723	26	0	0	0	0	0	0	141	0	0	0
84	7500	5513	127	0	0	0	553	73	0	144	0	28	0	0	1508	29	0	0	0	12	39	0	0	0	0	41	0	0	0	366	650	0	254	0	86	66	12	1098	40	9	0	0	33	0	0	131	0	0	0
85	0	621	3710	1272	372	205	1449	119	52	500	6047	547	0	143	34	200	419	163	0	331	61	0	0	0	219	78	216	0	147	0	490	295	0	0	0	45	207	85	746	101	24	0	227	171	0	0	0	0	0
86	494	313	103	461	0	193	218	1071	6	0	620	1149	0	0	37	58	0	220	0	279	0	0	111	609	0	19	0	0	37	137	19	0	0	235	46	34	161	0	41	30	87	0	126	78	0	15	0	94	0
87	0	553	2985	1163	211	161	1454	105	296	710	2584	371	0	113	26	132	206	128	0	299	0	0	0	0	377	61	268	0	137	0	258	360	0	0	0	57	216	25	399	108	0	0	165	330	0	0	0	0	0
88	4144	0	445	671	0	0	319	1640	242	693	426	333	5038	557	1308	67	0	155	0	68	0	0	0	0	893	76	0	0	40	85	31	0	64	92	0	0	90	124	311	23	0	0	0	291	0	0	0	0	0
89	60	599	2994	1175	363	201	1332	104	75	564	5355	517	0	112	42	165	449	166	0	311	79	0	0	0	203	81	213	0	142	0	554	232	0	0	0	0	209	70	771	107	20	0	234	164	0	0	0	0	0
90	56	642	48	411	37	2706	105	549	808	0	0	75	94	0	1130	0	479	54	0	89	0	0	0	0	98	111	606	0	133	0	1547	207	0	49	0	265	243	0	0	113	0	0	0	95	0	0	0	44	0
91	4729	514	102	541	9407	1309	101	584	0	0	559	186	0	0	0	18	0	125	0	79	443	0	0	0	0	29	0	0	149	0	24	135	61	533	0	84	124	407	17	0	28	552	0	0	0	0	0	0	0
92	8	217	308	1523	0	1253	245	110	8	0	649	1520	0	0	26	170	0	3210	0	188	0	0	1076	502	0	0	0	0	201	51	1971	117	0	64	533	127	754	0	50	70	0	0	102	122	0	34	0	45	0
93	2160	0	538	548	0	0	185	895	171	437	299	246	2824	338	699	0	0	179	0	77	0	0	0	0	525	44	0	0	20	27	18	0	55	80	0	9	70	82	173	0	0	0	0	158	0	0	0	0	0
94	17216	165	92	606	0	40	348	492	0	2397	413	2162	0	0	87	45	0	271	0	365	0	0	0	0	184	111	0	0	0	29	279	30	0	0	0	14	111	0	213	37	40	0	0	0	0	31	0	0	0
95	2470	0	638	2564	0	0	500	911	1150	961	418	273	5412	329	343	62	0	340	0	85	0	0	0	0	493	74	0	0	53	65	112	0	101	55	0	73	49	132	179	37	0	0	0	286	0	0	0	0	0
96	976	1506	357	3035	155	1576	236	39	338	0	3343	102	0	0	0	823	0	22	0	16	2882	0	0	0	55	0	0	0	887	0	124	528	134	235	0	322	144	746	30	0	0	248	0	0	0	92	0	0	0
97	3191	0	583	2784	0	0	361	2926	91	335	168	420	3899	1100	443	0	0	175	0	99	0	0	0	0	234	45	0	0	0	318	0	0	123	117	0	17	65	96	133	0	0	0	0	241	0	0	0	0	0
98	62	1243	178	1303	85	1450	201	975	288	0	0	85	215	0	2516	0	560	192	0	87	0	0	0	0	145	185	595	0	61	0	1402	179	0	68	0	55	289	0	12	125	0	0	0	110	0	0	0	66	0
99	1626	0	326	1858	0	0	239	1709	44	148	107	167	2204	628	337	0	0	105	0	65	0	0	0	0	162	29	0	0	0	107	0	0	102	66	0	21	45	44	85	0	0	0	0	177	0	0	0	0	0
100	11	218	582	52	292	343	465	259	0	427	1746	78	0	231	0	37	816	43	0	69	0	0	0	0	33	47	0	0	0	0	29	27	0	0	0	0	89	33	439	28	0	0	210	0	0	0	0	0	0
101	5357	0	32	71	0	16	0	0	851	1220	0	256	0	0	15	47	0	0	0	31	503	0	0	0	0	0	0	0	36	0	84	0	0	6	0	17	60	0	0	0	0	0	0	0	244	0	0	0	0
102	6605	81	358	1245	0	134	513	46	0	5768	242	335	0	0	101	67	0	258	0	27	0	0	0	0	254	0	0	0	58	30	16	51	0	0	0	29	52	0	32	45	24	0	0	0	0	38	0	0	0
103	2387	0	509	1452	0	0	436	965	1004	204	520	243	6991	369	226	56	0	347	0	92	0	0	0	0	515	82	0	0	76	62	92	55	62	67	0	35	38	158	158	0	0	0	0	261	0	0	0	0	0
104	2409	0	637	1426	0	0	455	1044	1519	244	483	257	7178	387	254	47	0	283	0	85	0	0	0	0	523	55	0	0	75	70	101	0	74	70	0	40	30	157	189	54	0	0	0	239	0	0	0	0	0
105	0	718	2769	672	331	123	1007	422	71	521	1726	204	0	415	0	105	1386	330	0	203	0	0	0	0	394	70	263	0	62	0	668	134	0	0	0	0	75	98	2431	237	22	0	215	75	0	0	0	0	0
106	5162	5982	0	0	0	0	22	148	0	0	0	105	0	0	59	37	0	0	0	0	120	0	0	0	15	49	0	0	0	166	11	22	220	0	0	0	0	772	27	9	0	0	1251	0	0	161	0	0	0
107	107	997	61	477	45	3730	125	562	676	0	0	85	139	0	1406	0	571	63	0	90	0	0	0	0	154	137	748	0	208	0	2038	279	0	62	0	354	369	0	10	133	0	0	0	125	0	0	0	70	0
108	13722	206	240	1131	0	148	475	137	0	3352	309	452	0	0	120	66	0	266	0	21	0	0	0	0	495	30	0	0	45	61	41	71	0	0	0	24	135	0	185	56	0	0	0	0	0	46	0	0	0
109	1269	385	178	572	0	256	341	1541	20	0	714	1365	0	0	60	40	0	302	0	436	0	0	152	1027	0	38	0	0	32	235	40	0	0	301	62	58	271	0	67	30	100	0	208	101	0	26	0	132	0
110	4872	5773	0	0	0	0	36	145	0	0	5	101	0	0	67	49	0	0	0	16	66	0	0	0	13	71	0	0	0	113	4	18	205	0	0	0	0	645	24	21	0	0	1050	0	0	128	0	0	0
111	287	914	108	1424	390	2244	140	1688	1389	0	0	100	151	0	827	69	1421	825	0	126	0	0	0	0	34	408	327	0	51	0	903	56	0	169	0	42	112	0	22	721	0	0	0	84	0	0	0	112	0
112	10741	1771	29	880	16	64	24	0	538	1086	18	503	0	99	46	112	0	5	0	67	517	1216	0	0	0	81	0	0	78	17	65	35	11	130	5	28	23	48	134	0	0	0	0	0	450	0	0	0	0
113	0	2073	1647	3967	0	102	1428	2572	0	0	241	80	220	382	314	277	0	650	0	477	32	0	0	0	0	82	217	0	585	0	6	63	985	269	0	226	107	98	122	270	305	0	558	76	0	0	0	952	0
114	0	8257	1613	1417	965	183	1065	0	0	14	0	140	0	0	0	512	0	1254	0	133	0	0	0	0	225	1257	0	597	199	1511	0	64	0	1548	0	134	0	248	0	0	0	1312	337	0	0	510	81	0	0
115	0	2959	590	1681	0	14	645	1547	0	0	119	44	309	118	198	246	0	395	0	84	10	0	0	0	0	0	0	0	110	0	0	64	840	51	0	52	102	42	80	203	149	0	238	43	0	0	0	635	0
116	0	659	1701	281	1728	867	625	131	0	0	0	271	0	440	149	503	2574	21	53	162	59	0	2483	453	0	0	0	65	40	304	0	0	0	0	1695	97	164	258	87	65	91	0	434	117	54	0	0	125	0
117	84	1340	759	706	36	634	1363	711	0	0	667	464	1321	368	125	240	1310	156	0	188	189	0	0	138	0	308	380	0	124	0	0	58	953	133	0	214	51	252	38	133	370	0	715	0	0	0	0	0	2489
118	1986	902	4017	461	711	421	1654	78	0	0	0	148	0	273	230	420	1763	99	293	160	6	0	2248	249	26	0	0	44	53	313	0	93	0	0	1445	96	225	459	101	93	60	0	393	94	34	0	0	73	0
119	8	8007	1572	444	5697	524	1219	0	0	12	0	149	0	0	0	522	0	1457	0	254	0	0	0	0	230	2224	0	940	90	1811	0	40	0	1448	0	256	0	247	0	0	0	4321	511	0	0	608	100	0	0
120	0	3594	469	363	290	185	449	0	0	0	0	85	0	0	0	441	0	471	0	115	0	0	0	0	397	1978	0	800	78	1325	0	29	0	1055	0	446	0	245	0	0	0	6380	1096	74	0	889	67	0	0
121	0	598	422	172	6	555	773	184	114	0	601	357	541	0	56	255	1492	107	0	133	290	0	0	325	43	51	236	0	189	0	0	50	278	64	0	0	183	72	0	204	130	0	171	0	0	66	0	0	1509
122	297	950	813	130	262	311	1193	525	231	115	474	363	1068	399	113	213	1505	243	0	214	457	0	0	411	50	291	0	0	238	0	0	97	1189	79	0	61	110	179	45	78	287	0	636	0	0	179	0	0	1120
123	66	10364	1734	2187	0	121	701	0	0	11	0	82	0	0	0	471	0	1036	0	226	0	0	0	0	104	3951	0	677	44	576	0	41	0	1000	0	281	0	461	0	0	0	1856	388	0	0	164	48	0	0
124	0	2520	1416	5123	0	112	1541	823	0	23	743	278	113	202	410	263	0	1065	0	165	50	0	0	0	0	0	218	0	311	0	13	31	1173	85	0	238	133	78	58	287	422	0	460	0	0	0	0	1497	0
125	1130	1257	621	712	247	258	226	0	0	0	0	159	0	175	143	417	3770	17	169	69	57	0	7286	20	59	0	0	107	66	45	0	0	0	0	4597	268	90	244	56	41	49	0	129	162	242	0	0	30	0
126	5	6491	2390	2433	3	178	1022	0	0	0	0	171	0	0	0	1130	0	1250	0	313	0	0	0	0	224	1933	0	318	342	1236	0	96	0	505	0	341	0	375	0	27	0	795	255	0	0	444	87	0	0
127	0	2047	1598	1887	0	110	1143	1325	0	0	180	11	207	88	611	284	0	546	0	96	30	0	0	0	0	0	346	0	187	0	0	50	563	73	0	132	125	27	91	143	237	0	197	0	0	0	0	163	0
128	0	2110	2697	336	343	279	2682	46	0	0	0	140	0	310	654	663	529	286	185	114	5	0	969	111	298	0	0	121	152	198	0	231	0	0	637	187	154	255	233	319	0	0	339	261	94	0	0	127	0
129	12	1803	737	239	4	1689	414	156	0	0	258	141	1896	241	391	144	190	102	0	104	0	0	0	138	0	275	0	0	37	0	0	20	970	193	0	0	88	503	48	0	268	0	548	0	0	99	0	0	763
130	0	1038	2984	11877	0	200	1093	301	198	0	3022	385	0	0	355	100	0	899	0	133	417	0	0	0	0	0	825	0	860	0	24	0	315	0	0	178	52	0	0	166	143	0	45	0	0	0	0	163	0
131	11	963	804	1666	1727	2406	616	85	0	0	0	369	0	271	598	617	790	42	920	652	448	0	4823	23	123	0	0	2652	129	397	18	102	0	0	2692	176	176	371	129	117	52	0	465	200	711	0	0	119	0
132	54	155	796	679	177	3325	1449	66	561	317	968	755	607	44	93	349	2608	239	0	822	1717	0	0	3269	83	54	345	0	72	0	29	338	47	121	0	113	202	233	0	0	53	0	316	66	0	340	0	0	2917
133	55	2437	1063	376	1113	743	1138	164	179	142	679	725	2056	218	116	128	2519	376	0	250	705	0	0	308	48	248	123	0	145	0	0	60	662	320	0	52	52	447	85	79	181	0	1171	0	0	113	0	0	1564
134	0	3996	1108	808	8058	1382	683	0	0	20	0	172	0	0	0	905	0	558	0	552	0	0	0	0	319	3122	0	6301	90	563	0	34	0	2058	0	295	0	403	0	26	0	2014	269	0	0	317	84	0	0
135	98	1269	2474	479	1348	2111	2043	69	0	0	0	381	0	230	489	935	1971	38	117	427	121	0	898	39	82	0	0	118	63	225	0	158	0	0	566	119	218	1700	199	94	60	0	624	190	199	0	0	382	0
136	0	1897	949	1876	0	22	1057	861	0	0	511	25	225	81	275	280	0	619	0	128	40	0	0	0	0	0	419	0	414	0	0	47	469	75	0	81	102	61	42	111	297	0	281	77	0	0	0	570	0
137	0	0	127	76	2390	57	51	0	0	0	0	95	134	475	13	0	0	51	0	27	0	0	0	0	25	0	0	0	63	120	42	115	0	12	0	391	77	19	18	0	25	0	137	159	0	32	0	244	0
138	0	757	1421	2218	0	240	243	1647	85	0	1093	227	0	0	208	340	1740	113	0	0	0	0	0	0	15	34	177	0	0	0	0	54	33	27	0	92	49	119	0	0	0	0	392	291	0	11	0	0	0
139	0	1399	204	2515	11405	0	0	1815	29	0	1304	176	0	0	298	797	1806	0	0	170	0	0	0	0	135	205	0	357	183	0	0	65	0	76	0	206	0	230	0	0	269	0	0	115	0	49	0	0	0
140	0	1076	935	337	0	261	7264	0	86	0	0	0	0	0	4297	252	30	354	701	276	1463	0	0	0	0	110	315	156	217	75	37	66	268	0	0	344	92	47	23	166	0	206	0	130	0	0	0	0	0
141	13	276	619	697	3	606	4889	0	189	0	0	0	0	0	3003	610	0	496	5308	426	405	0	0	0	0	0	139	94	176	37	35	124	63	0	0	256	167	32	35	77	0	102	0	326	0	0	0	0	0
142	8	0	96	277	211	27	115	0	0	0	0	43	454	1999	19	120	0	48	0	117	0	0	0	0	38	107	0	0	45	270	11	122	0	28	0	60	48	67	126	0	212	0	131	0	0	0	0	773	0
143	0	1007	470	124	0	257	1634	0	0	0	0	0	0	0	1810	176	0	112	3019	439	107	0	0	0	0	180	323	7851	74	123	7	87	170	0	0	76	56	72	72	71	0	456	0	73	0	0	0	0	0
144	636	1660	3403	1685	0	326	582	1882	259	0	577	366	0	0	628	300	1108	103	0	0	0	0	0	0	0	368	0	0	0	0	0	65	56	138	0	113	54	610	0	215	108	0	605	266	0	666	0	0	0
145	0	1025	3796	3068	0	328	842	2692	123	0	1056	288	0	0	190	626	1448	436	0	15	0	0	0	0	0	96	380	0	0	0	0	0	123	72	0	429	75	102	0	89	0	0	353	345	0	0	0	0	0
146	0	1444	134	1498	7055	0	0	2161	12	0	637	146	0	0	76	1180	1876	0	0	162	0	0	0	0	289	91	0	370	217	0	0	76	0	93	0	157	0	90	0	0	190	0	0	103	0	23	0	0	0
147	0	794	797	4016	9668	0	34	1806	208	0	681	311	0	0	678	2143	2136	0	0	327	0	0	0	0	390	86	0	239	406	0	0	97	0	80	0	974	0	49	0	33	301	0	0	183	0	0	0	0	0
148	0	0	99	154	281	47	58	0	0	0	0	76	199	472	35	40	0	17	0	61	0	0	0	0	32	0	0	0	21	68	14	155	0	11	0	121	75	27	0	0	50	0	78	38	0	0	0	609	0
149	0	273	305	196	0	1030	1337	0	198	0	0	0	0	0	1882	1422	27	1401	7235	686	470	0	0	0	0	51	95	119	459	59	70	366	143	0	0	155	375	48	50	334	0	214	0	395	0	0	0	0	0
150	0	0	94	221	2830	91	49	0	0	0	0	55	226	815	65	0	0	23	0	117	0	0	0	0	50	31	0	0	54	235	23	96	0	29	0	265	78	65	20	0	67	0	281	106	0	20	0	172	0
151	0	2909	124	2035	18144	0	0	2012	41	0	886	234	0	0	679	670	1344	0	0	182	0	0	0	0	320	514	0	425	96	0	0	77	0	63	0	452	0	356	0	43	1761	0	0	146	0	21	0	0	0
152	0	1319	5139	7580	0	424	816	871	405	0	729	190	0	0	751	359	1602	297	0	20	0	0	0	0	0	66	562	0	0	0	0	0	90	147	0	184	94	86	0	293	0	0	369	260	0	20	0	0	0
153	55	2304	523	148	0	277	1919	0	46	0	0	0	0	0	2062	232	0	121	7098	434	364	0	0	0	0	96	518	431	198	404	19	60	293	0	0	164	92	99	85	307	0	369	0	75	0	0	0	0	0
154	48	3197	1349	508	0	451	3536	0	104	0	0	0	0	0	1176	282	7	157	1433	310	477	0	0	0	0	198	507	374	147	104	20	67	269	0	0	175	82	85	130	813	0	778	0	152	0	0	0	0	0
155	0	1923	4668	1237	0	225	885	3336	28	0	517	356	0	0	618	358	2054	633	0	20	0	0	0	0	0	61	201	0	0	0	0	0	75	74	0	174	71	213	0	92	0	0	490	150	0	21	0	0	0
156	4	693	4859	6461	0	300	798	4089	64	0	633	235	0	0	974	308	1360	245	0	87	0	0	0	0	27	71	583	0	0	0	0	107	44	797	0	87	55	84	0	223	0	0	248	185	0	19	0	0	0
157	0	1436	369	2212	6524	0	0	2611	4	0	402	101	0	0	667	491	316	0	0	195	0	0	0	0	86	580	0	2282	73	0	0	38	0	205	0	191	0	121	0	0	541	0	0	71	0	0	0	0	0
158	0	0	381	664	451	350	287	0	0	0	0	191	1220	2230	39	191	0	96	0	210	0	0	0	0	101	80	104	0	53	276	23	353	0	78	0	232	208	110	80	0	161	0	255	70	0	250	0	693	0
159	38	619	77	2427	3233	0	0	775	272	0	7151	235	0	0	256	1846	1062	0	0	872	0	0	0	0	1596	271	0	71	446	0	0	86	0	103	0	630	0	231	0	32	246	0	0	106	0	144	0	0	0
160	65	9224	0	2495	0	0	3169	0	0	39	417	0	0	0	1357	267	0	503	0	214	496	0	0	0	0	47	0	0	0	71	0	0	540	0	0	354	0	0	37	0	0	881	0	0	0	0	0	0	0
161	0	868	41	448	0	0	74	0	15	0	0	132	0	404	33	0	0	0	132	184	0	0	0	0	47	0	0	973	148	90	0	118	0	142	0	102	0	24	70	20	0	0	117	210	0	46	0	0	0
162	0	5203	152	870	0	0	792	13	51	0	0	472	0	2156	230	155	0	0	1167	311	0	0	0	0	146	73	0	635	272	604	10	359	0	198	0	296	0	33	862	0	16	62	707	270	0	131	0	0	0
163	11	6426	269	642	0	0	785	0	109	0	0	601	0	1499	159	277	0	0	856	540	0	0	0	0	219	93	0	329	314	270	34	534	0	149	0	324	0	59	415	120	31	0	415	648	0	451	0	0	0
164	7	0	312	696	33	824	476	411	16	0	2192	0	1615	737	230	115	2278	146	0	85	0	0	0	0	52	54	173	0	181	0	0	107	1714	153	0	68	218	0	223	134	0	0	535	181	0	18	0	0	0
165	0	0	881	1675	18	651	824	619	39	0	1280	24	2272	1107	876	74	2359	57	0	57	0	0	0	0	38	202	233	0	47	0	0	0	2749	363	0	57	104	0	395	574	0	0	452	126	0	0	0	11	0
166	0	0	470	2526	13	866	931	261	20	0	576	0	822	446	612	55	1577	29	0	106	0	0	0	0	0	130	407	0	116	0	0	55	1319	250	0	23	43	0	141	194	19	0	495	56	0	0	0	0	0
167	160	2845	0	1101	0	0	2340	0	0	67	0	0	0	0	590	166	0	491	0	377	599	0	0	0	0	303	0	0	0	493	0	0	633	0	0	167	0	0	278	0	0	5297	0	0	0	0	0	0	0
168	0	1037	171	476	0	0	217	0	97	0	0	734	0	1762	147	78	0	0	469	194	0	0	0	0	58	96	0	135	494	347	15	208	0	103	0	508	0	72	110	0	46	0	502	112	0	57	0	0	0
169	458	12175	0	408	0	0	2555	0	0	86	629	0	0	0	661	281	0	377	0	328	0	0	0	0	0	301	0	0	0	215	0	0	749	0	0	264	0	0	199	0	0	4353	0	0	0	46	0	0	0
170	650	2200	0	1928	0	0	8220	0	500	304	1157	0	0	0	717	291	0	657	0	567	3672	0	0	0	0	0	0	0	0	30	0	0	46	0	0	766	0	0	0	0	0	508	0	0	0	52	0	0	0
171	0	221	1063	1478	0	261	364	91	0	0	0	571	1254	0	114	767	1652	36	0	289	0	0	5347	344	0	117	392	91	120	1151	89	46	91	300	5943	119	72	96	45	0	45	0	358	0	0	86	0	0	0
172	0	281	1533	1416	0	435	498	65	0	0	142	453	544	0	74	795	347	105	0	190	0	0	2630	159	0	81	418	17	201	350	47	45	50	166	2857	168	73	90	31	0	25	0	85	0	0	41	0	0	0
173	0	4261	188	330	0	0	732	0	247	0	0	2197	0	1993	161	0	0	0	2654	694	0	0	0	0	319	0	489	338	1044	542	71	948	0	264	0	486	0	32	306	0	32	0	499	906	0	272	0	0	0
174	1102	2359	0	2082	0	0	1968	0	165	421	3735	0	0	0	667	340	0	307	0	484	403	0	0	0	0	192	0	0	0	187	0	0	1632	0	0	196	0	0	48	0	0	5498	0	0	0	70	0	0	0
175	7	86	1461	926	0	255	578	43	0	0	66	438	1137	0	127	545	2154	55	0	157	0	0	8143	760	0	115	235	53	73	1275	37	42	41	304	8693	201	72	64	47	0	56	0	180	0	0	103	0	0	0
176	104	2572	504	1006	7991	0	130	0	94	0	844	1412	0	498	107	1223	0	170	0	917	402	0	0	0	431	0	0	1112	243	271	0	293	134	0	0	165	272	2825	70	0	224	0	237	0	0	416	0	0	0
177	0	315	1120	1048	0	265	745	62	0	0	19	773	52	0	106	644	375	73	0	266	0	0	6113	430	0	146	301	60	213	2233	42	65	72	235	6576	256	102	256	32	0	77	0	247	0	0	120	0	0	0
178	0	0	1825	2875	22	613	1332	532	58	0	570	20	1573	930	437	99	1065	130	0	210	0	0	0	0	30	168	218	0	166	0	0	0	1156	135	0	279	129	0	241	349	0	0	372	82	0	0	0	0	0
179	0	0	573	1499	21	589	577	697	18	0	3040	0	1788	1135	382	130	892	146	0	136	0	0	0	0	83	69	153	0	122	0	0	144	1073	580	0	58	97	0	358	86	0	0	584	104	0	0	0	9	0
180	0	268	1412	1543	0	508	362	72	0	0	113	278	898	0	123	491	793	42	0	196	0	0	8602	0	0	105	434	34	98	1838	22	34	77	215	9534	223	66	157	34	0	30	0	194	0	0	0	0	0	0
181	0	3081	870	829	0	0	1822	0	140	0	0	1279	0	1396	242	0	0	0	759	597	0	0	0	0	228	18	0	438	378	1151	52	482	0	171	20	298	0	28	326	48	0	0	77	792	0	340	0	0	0
182	1385	148	27	674	0	0	1418	0	1265	3681	258	24	0	0	559	1197	9	1972	0	1404	5103	0	75	0	0	0	0	0	0	34	0	0	0	0	58	664	0	0	20	0	0	43	0	0	0	107	0	0	0
183	0	178	1443	1623	0	442	531	294	0	0	436	366	64	0	150	1023	2850	70	0	347	0	0	3355	2429	0	100	533	122	235	276	79	37	34	538	3738	400	110	70	0	0	28	0	126	0	0	87	0	0	0
184	0	575	449	4903	1511	838	924	0	27	0	0	70	0	31	0	545	3350	95	0	151	0	0	0	0	45	0	0	0	62	0	17	149	331	49	0	93	0	93	0	63	42	0	0	0	0	245	0	0	0
185	0	307	932	1619	0	544	390	0	0	97	551	409	400	143	535	190	0	171	0	151	0	0	0	0	32	0	217	308	38	12	0	0	1687	189	0	91	39	118	36	337	440	0	97	200	0	0	0	454	0
186	0	83	826	3038	0	1916	53	0	0	1719	976	947	152	172	172	581	0	506	0	328	0	0	0	0	119	0	0	66	60	0	15	91	399	206	0	514	128	21	0	0	99	0	46	219	0	0	138	573	0
187	0	138	1235	652	0	577	189	0	0	140	542	336	180	148	182	205	0	194	0	232	0	0	0	0	61	0	277	244	26	0	0	0	2102	650	0	101	54	60	34	66	234	0	175	96	0	25	65	353	0
188	0	282	1519	1523	545	649	405	0	86	0	1022	1067	0	130	324	558	0	650	0	425	1156	0	0	0	438	0	0	23	197	175	0	240	21	0	0	101	175	0	0	0	0	0	19	0	0	306	0	0	0
189	599	1403	187	1354	10503	1736	861	0	40	0	0	125	0	129	0	353	242	78	0	175	0	0	0	0	138	0	0	0	112	238	0	305	210	394	0	38	0	1893	0	32	0	0	0	0	0	157	0	0	0
190	0	394	3648	1328	0	2295	551	0	70	858	464	1003	104	142	1848	401	0	88	0	430	0	0	0	0	31	0	483	73	0	0	7	76	1665	248	0	544	46	35	57	158	52	0	0	305	0	0	106	197	0
191	17	1329	358	893	346	674	1216	0	15	0	0	145	0	493	0	906	2043	156	0	270	0	0	0	0	112	120	0	0	146	0	19	278	657	368	0	59	0	274	89	177	146	0	503	115	0	306	0	0	0
192	0	2258	318	870	1968	707	1148	182	5	0	0	230	0	65	0	562	0	204	0	233	0	0	0	0	192	0	0	0	99	278	14	308	366	221	0	64	0	146	165	258	117	0	0	128	0	115	0	0	0
193	0	47	1641	541	0	882	221	0	0	50	514	366	62	37	140	112	0	143	0	329	0	0	0	0	0	0	136	94	35	4	0	44	657	481	0	155	42	23	0	77	82	0	0	134	0	0	0	469	0
194	0	1396	1490	1487	4452	0	194	83	0	0	297	632	0	375	120	948	0	460	0	357	75	0	0	0	249	0	0	63	124	295	0	180	212	0	0	230	120	54	73	0	103	0	208	0	0	125	0	0	0
195	15	381	2405	1572	1806	0	293	0	270	0	750	1131	0	275	229	1277	0	347	0	900	436	0	0	0	388	0	0	19	286	109	0	295	93	0	0	165	334	30	0	0	100	0	157	0	0	439	0	0	0
196	0	0	1650	1097	0	872	62	0	0	131	780	885	403	244	247	261	0	287	0	168	0	0	0	0	85	0	558	65	50	0	0	103	516	88	0	76	93	58	30	123	79	0	65	306	0	46	114	310	0
197	0	3313	1110	596	6016	0	312	301	0	0	626	1028	0	1440	576	411	0	381	0	194	964	0	0	0	346	0	0	299	66	476	0	235	114	0	0	0	52	152	162	0	82	0	877	0	0	163	0	0	0
198	0	804	1251	1203	6998	307	339	0	0	0	1729	843	0	1220	306	548	0	731	0	721	1685	0	0	0	362	0	0	1144	153	171	0	268	57	0	0	186	122	57	50	0	0	0	153	0	0	149	0	0	0
199	19	2237	516	710	24	2421	258	73	10	0	0	52	0	110	0	566	0	66	0	122	0	0	0	0	220	48	0	0	212	258	0	35	768	261	0	80	0	220	143	395	358	0	0	0	0	428	0	0	0
200	48	401	386	664	190	774	869	178	25	0	0	326	0	85	0	1023	14	83	0	1002	0	0	0	0	372	0	0	0	211	264	0	383	26	163	0	99	0	145	49	187	93	0	0	123	0	331	0	0	0
201	0	1321	955	548	1100	245	252	71	0	0	767	467	0	446	325	214	0	148	0	293	79	0	0	0	142	0	0	79	97	230	0	176	84	0	0	84	104	21	0	0	95	0	135	0	0	60	0	0	0
202	0	0	107	888	4	422	0	0	0	3244	0	469	0	0	0	105	0	154	0	117	0	17954	0	0	168	0	0	0	54	15	0	48	0	0	0	111	0	0	0	0	0	0	0	0	0	39	303	0	0
203	983	869	1681	1832	0	441	1137	1037	263	551	195	14	284	0	274	79	0	822	0	40	268	0	0	0	0	0	350	0	341	0	540	72	18	0	0	119	208	17	220	0	246	0	12	0	0	0	0	19	0
204	1368	620	1370	4532	0	303	1458	536	1983	1476	475	18	138	0	395	247	0	399	0	58	1437	18	0	0	0	0	691	0	381	0	327	116	15	19	0	315	294	0	119	82	141	0	11	0	0	0	0	16	0
205	1670	859	1596	4410	0	325	1735	693	2555	1453	665	24	205	0	504	306	0	465	0	37	1660	0	0	0	0	0	788	0	452	0	493	128	0	0	0	422	388	0	127	91	176	0	0	0	0	0	0	26	0
206	1918	821	1994	2762	0	111	1105	690	324	231	219	18	144	0	393	48	0	1067	0	53	792	0	0	0	0	0	410	0	236	0	124	79	22	0	0	92	229	0	192	0	207	0	0	0	0	0	0	17	0
207	1353	756	1461	2437	0	59	976	629	318	164	175	0	154	0	323	50	0	911	0	41	583	0	0	0	0	33	412	0	242	0	99	63	14	0	0	114	199	0	143	0	184	0	0	0	0	0	0	0	0
208	5022	729	902	960	0	221	723	1684	208	312	69	27	202	151	247	0	0	589	0	84	587	25	0	0	0	0	86	0	83	0	20	0	22	0	0	37	99	8	95	43	176	0	0	76	0	0	0	7	5
209	3891	689	813	1002	0	176	660	1278	117	274	66	18	200	131	224	0	0	491	0	76	424	21	0	0	0	0	0	0	60	0	6	0	19	32	0	23	82	0	109	48	146	0	0	50	0	0	0	17	0
210	4750	559	719	0	697	2021	385	0	0	0	0	139	0	375	23	718	16	38	225	0	244	0	105	121	921	0	0	57	42	52	57	213	0	0	57	15	227	356	148	140	0	0	0	275	3903	0	0	217	0
211	4271	569	595	27	679	1830	341	0	0	0	0	110	0	382	0	658	11	24	205	19	211	37	110	101	848	0	0	45	30	37	42	199	0	0	55	0	235	331	135	118	0	0	0	236	3314	0	0	153	0
212	5347	573	817	78	724	1940	356	79	400	0	22	183	0	435	28	890	20	52	304	23	2046	78	32	192	666	46	0	47	73	37	47	222	0	0	17	19	325	159	68	170	49	0	0	351	4093	0	0	209	33
213	38	21	595	1850	5	947	33	0	0	10992	0	1413	0	0	0	247	0	825	0	299	0	0	0	0	336	14	159	0	257	42	0	118	0	14	0	373	0	0	0	76	0	17	14	124	0	143	871	0	0
214	2866	325	461	0	396	1219	194	0	118	0	0	143	0	157	0	452	10	37	138	14	1117	0	15	101	371	0	0	22	41	22	19	139	0	0	11	9	182	130	0	77	0	0	0	219	1975	0	0	129	0
215	5453	200	150	0	1627	1155	47	68	0	0	0	96	0	543	20	62	8	5	57	260	305	0	546	9	103	0	0	673	0	486	16	0	0	0	392	0	42	137	43	375	0	0	0	117	2758	0	0	24	0
216	6413	128	246	0	1624	1929	106	0	0	0	0	189	0	576	0	77	10	4	62	360	375	0	349	11	132	0	0	575	0	401	31	0	0	0	209	0	45	101	19	535	0	0	0	158	1894	0	0	24	0
217	5971	192	376	261	8137	944	162	146	213	51	52	136	0	1047	39	126	16	58	66	0	120	276	0	150	69	46	0	87	33	182	32	0	0	0	0	14	145	110	33	167	41	0	0	166	411	0	0	95	106
218	6212	370	389	148	8460	749	168	171	227	0	36	131	0	1688	47	115	25	25	105	0	110	106	0	221	71	80	0	123	0	225	22	0	0	0	0	0	117	138	47	234	93	0	0	242	355	0	0	128	111
219	8449	118	609	0	51	1316	152	0	794	1406	235	205	117	120	58	22	23	0	0	0	322	0	0	247	0	274	24	0	12	0	437	0	20	0	0	0	15	215	30	0	442	0	0	0	0	44	0	0	5182
220	9053	141	805	21	50	1417	168	0	787	1362	290	267	154	173	81	42	27	0	0	16	374	0	0	351	0	350	0	0	0	0	668	20	26	7	0	0	38	280	53	0	489	0	0	0	0	43	0	0	5341
221	5097	114	308	59	21	4220	249	0	5337	1370	480	195	148	48	81	0	55	0	0	18	440	0	0	882	31	41	0	0	55	0	538	57	86	0	0	0	180	39	0	0	41	0	0	0	0	130	0	0	3787
222	5948	112	259	57	23	4098	265	0	6739	1412	469	234	178	45	76	0	63	0	0	20	428	0	0	828	43	54	0	0	54	0	629	66	81	5	0	0	190	62	0	0	69	0	0	0	0	115	0	0	4212
223	8716	0	419	0	52	1487	138	515	559	394	87	344	129	2213	48	31	30	0	0	145	140	24	0	78	0	320	0	0	0	0	122	0	18	15	0	0	15	29	71	50	355	0	0	0	0	22	0	0	990
224	0	12	78	707	0	191	0	0	0	3678	0	213	0	0	0	52	0	65	0	56	0	9851	0	0	97	0	0	0	34	5	0	0	0	0	0	63	0	0	0	0	0	0	0	0	0	32	162	0	0
225	7299	0	385	0	39	1453	109	382	529	345	99	361	125	1819	53	19	40	0	0	126	128	0	0	73	0	347	0	0	0	0	103	0	17	10	0	0	0	32	50	51	364	0	0	0	0	0	0	0	870
226	7338	101	339	14	370	4400	239	144	1453	133	197	309	285	399	39	53	50	19	0	56	337	0	0	221	0	66	0	0	32	0	173	0	0	53	0	0	29	58	0	0	76	0	0	0	0	30	0	0	1544
227	6394	100	319	0	432	3711	243	118	1533	144	169	296	206	308	40	50	55	16	0	58	274	0	0	193	13	56	0	0	40	0	202	22	17	48	0	0	27	50	0	0	69	0	0	0	0	35	0	0	1404
228	0	0	71	1064	0	287	0	0	0	5305	0	379	0	0	0	50	0	110	0	85	0	18631	0	0	152	0	0	0	46	10	0	0	0	0	0	112	0	0	0	34	0	0	0	0	0	29	230	0	0
229	0	9	772	2558	7	1064	51	0	0	14016	0	1435	0	0	0	241	0	925	0	466	0	0	0	0	328	10	246	0	343	58	0	143	0	14	0	463	0	0	0	85	0	8	0	148	0	183	952	0	0
230	109	9	126	835	3	438	0	0	0	3259	9	443	0	18	0	90	0	149	0	94	0	21650	0	0	170	0	0	0	66	0	0	0	0	0	0	147	0	0	0	0	14	0	0	0	6	37	284	0	0
231	999	82	822	1705	28	1196	119	146	124	4802	18	1870	0	405	13	369	0	1003	26	288	0	28	0	16	325	102	195	0	359	54	0	211	0	24	0	303	0	0	22	95	93	0	0	255	25	97	1143	0	131
232	0	9	639	1020	0	636	55	0	0	1894	0	1115	0	0	0	269	0	795	0	235	0	460	0	0	224	9	112	0	229	33	0	144	0	11	0	242	0	0	0	47	0	0	0	146	0	69	688	0	0
233	1540	1204	2141	2479	0	474	1338	1356	495	740	248	0	426	0	354	94	0	927	0	50	399	0	0	0	0	0	449	0	458	0	876	85	27	0	0	160	253	18	297	45	253	0	0	0	0	0	0	20	0
234	15902	0	38	102	1283	36	99	0	0	0	0	30	734	244	37	0	0	7	0	43	0	0	0	0	0	93	0	0	0	159	46	0	0	4	0	18	48	345	0	0	81	0	0	26	0	21	0	147	0
235	19381	170	13	845	3020	0	0	252	136	0	29	318	0	0	55	89	143	0	0	56	0	1691	0	0	513	1280	103	81	0	0	0	0	0	0	0	23	0	41	0	0	492	0	0	0	0	149	0	0	0
236	16936	183	27	2942	2840	10	0	144	2042	0	55	317	0	0	100	86	150	0	0	61	0	1353	0	0	734	92	0	44	0	0	0	27	0	18	0	27	0	38	0	0	133	0	0	0	0	142	0	0	0
237	14850	186	17	2770	2490	0	0	154	1843	0	52	368	0	0	80	87	164	0	0	66	0	1381	0	0	675	95	116	54	0	0	0	20	0	8	0	27	0	30	0	0	141	0	0	0	0	95	0	0	0
238	13497	47	21	547	1236	0	0	1963	59	0	14	121	0	0	23	47	47	0	0	46	0	729	0	0	131	2984	0	554	0	0	0	0	0	0	0	0	0	18	0	0	102	0	0	0	0	53	0	0	0
239	8403	26	0	957	903	0	0	1361	63	0	6	101	0	0	30	34	39	0	0	19	0	801	0	0	116	2532	0	466	0	0	0	0	0	0	0	0	0	14	0	0	83	0	0	0	0	52	0	0	0
240	8068	214	64	7141	7068	0	0	1482	21	0	36	386	0	0	110	144	267	0	0	74	0	1598	0	0	319	244	214	654	0	0	0	87	0	110	0	39	0	213	0	0	259	0	0	0	0	92	0	0	0
241	6888	229	50	7042	6995	0	0	1297	15	0	44	335	0	0	89	148	256	0	0	73	0	1690	0	0	252	206	248	646	0	0	0	53	0	90	0	30	0	205	0	0	298	0	0	0	0	68	0	0	0
242	13060	28	5049	2824	0	501	1184	111	3851	0	699	139	0	0	254	118	75	47	0	0	0	0	0	0	138	0	1005	0	0	0	0	138	0	5	0	82	476	0	0	0	0	0	7	56	0	43	0	0	0
243	8865	7	4096	2656	0	410	830	77	3216	0	649	99	0	0	205	88	47	29	0	0	0	66	0	0	77	0	847	0	0	0	0	127	0	0	0	69	424	15	0	0	0	0	0	0	0	28	0	0	0
244	4112	15	5594	4177	0	678	1054	49	7262	0	1386	123	0	0	276	124	218	146	0	0	0	0	0	0	98	40	1186	0	0	0	0	114	0	0	0	115	603	41	0	79	0	0	0	54	0	31	0	0	0
245	18954	0	43	112	1630	48	135	0	0	0	0	47	820	253	66	0	0	7	0	43	0	0	0	0	26	96	0	0	0	138	68	0	0	9	0	28	40	394	0	0	108	0	0	34	0	37	0	131	0
246	3270	11	3335	2519	0	413	710	47	4258	0	848	90	0	0	188	78	115	71	0	0	0	0	0	0	81	0	851	0	0	0	0	89	0	0	0	80	326	0	0	0	15	0	7	44	0	24	0	0	0
247	9786	21	2747	2796	0	280	846	135	4842	0	681	207	0	0	148	158	54	18	0	0	0	79	0	0	120	18	1135	0	0	0	0	78	0	0	0	0	367	24	0	0	0	0	10	76	0	32	0	0	0
248	12920	19	2751	3191	0	337	854	94	3478	0	750	220	0	0	160	131	44	11	0	0	0	0	0	0	137	44	1269	0	0	0	0	109	0	4	0	0	398	20	0	69	0	0	8	64	0	28	0	0	0
249	8339	553	2026	4772	0	382	281	2061	318	0	225	181	0	0	58	78	17	252	0	10	0	49	0	0	44	0	330	0	0	0	0	0	0	192	0	44	111	0	92	0	0	0	4	71	0	0	0	0	0
250	10242	623	2557	6154	0	399	317	2439	436	0	304	250	0	0	55	103	19	343	0	0	0	56	0	0	40	38	419	0	0	0	0	0	0	198	0	34	113	0	111	0	0	0	9	84	0	23	0	0	0
251	4814	136	118	0	0	793	1661	0	295	0	0	0	0	0	975	0	0	4	1826	49	164	0	0	0	0	0	713	33	367	32	30	88	14	0	0	80	290	20	37	0	0	167	0	53	0	0	0	0	0
252	5106	192	118	0	0	891	2028	0	366	0	0	0	0	0	1041	0	0	6	1966	67	170	0	0	0	0	55	834	50	523	59	81	107	0	0	0	138	315	20	48	0	0	190	0	60	0	0	0	0	0
253	6314	105	127	0	0	709	1971	0	1302	9	0	0	0	0	1067	0	0	0	1976	49	261	0	0	0	0	0	989	27	600	48	33	122	0	0	0	141	323	0	11	71	0	102	0	71	0	0	0	0	0
254	4978	101	131	0	0	643	1654	0	1870	0	0	0	0	0	1001	0	0	0	1988	65	271	0	0	0	0	0	899	19	489	51	34	116	0	0	0	136	269	0	0	0	0	86	0	69	0	0	0	0	0
255	10338	233	166	0	0	165	2884	0	377	0	0	0	0	0	689	0	0	0	2867	72	474	0	0	0	0	62	972	73	373	86	53	102	0	0	0	0	270	10	83	0	0	249	0	138	0	0	0	0	0
256	16885	0	27	79	1508	39	332	0	0	0	0	49	698	332	45	0	0	0	0	48	0	0	0	0	55	115	0	0	0	200	82	0	0	10	0	33	53	369	0	0	101	0	0	23	0	28	0	94	0
257	8770	180	128	0	0	162	2431	0	184	0	0	0	0	0	551	0	0	0	2595	48	425	0	0	0	0	52	775	52	264	61	64	103	0	0	0	0	190	17	64	55	0	246	0	113	0	0	0	0	0
258	6071	1138	140	0	0	393	1767	0	83	0	0	0	0	0	654	0	0	31	2813	193	164	51	0	0	0	0	966	726	82	705	20	0	17	0	0	23	99	65	46	131	0	561	0	188	0	0	0	0	0
259	6534	1167	143	0	0	406	2178	0	86	0	0	0	0	0	822	0	0	40	2823	238	181	87	0	0	0	0	953	728	111	580	13	0	0	0	0	29	111	65	32	180	0	557	0	234	0	0	0	0	0
260	13901	0	39	94	862	29	408	0	0	0	0	47	549	262	52	0	0	6	0	31	0	0	0	0	57	81	0	0	0	143	36	0	0	10	0	23	55	287	0	0	94	0	15	23	0	40	0	96	0
261	16140	0	57	58	1575	31	125	0	0	0	0	70	787	564	108	0	0	0	0	77	0	253	0	0	108	190	0	0	0	768	40	0	0	12	0	16	24	183	0	0	131	0	0	35	0	21	0	97	0
262	14231	0	120	127	1396	133	109	0	0	33	0	99	636	573	232	14	0	22	17	65	0	274	0	0	84	204	0	0	0	523	53	0	0	19	0	27	40	161	0	0	176	0	13	24	19	20	0	101	19
263	8753	0	280	441	9343	175	328	0	92	0	23	213	1069	365	80	0	0	35	0	186	0	327	0	5	92	84	0	0	39	1105	104	74	0	87	0	163	182	125	0	0	46	0	87	209	0	70	0	577	17
264	9488	0	139	336	8451	96	223	0	0	0	0	172	875	389	43	0	0	25	0	138	0	0	0	0	82	0	0	0	0	1091	106	69	0	52	0	126	184	100	0	0	42	0	49	177	0	57	0	525	0
265	12001	90	18	548	2264	0	0	156	212	0	22	307	0	0	38	66	96	0	0	43	0	1129	0	0	342	980	0	63	0	0	0	0	0	8	0	0	0	35	0	0	399	0	0	0	0	100	0	0	0
266	17976	195	0	153	0	0	102	0	235	0	0	911	0	197	0	0	0	0	1502	84	0	0	0	0	98	0	0	34	53	52	752	167	0	22	0	38	0	0	138	0	0	0	14	114	0	111	0	0	0
267	17651	25	0	443	0	0	229	0	312	2953	562	0	0	0	0	273	0	188	0	115	877	0	0	0	0	0	0	0	0	17	0	0	0	0	0	219	0	0	0	0	0	156	0	0	0	0	0	0	0
268	15313	9	0	518	0	0	222	0	440	6524	506	0	0	0	0	316	0	264	0	183	153	0	0	0	0	0	0	0	0	22	0	0	0	0	0	295	0	0	0	0	0	48	0	0	0	0	0	0	0
269	11579	14	0	434	0	0	161	0	370	4942	395	0	0	0	0	249	0	230	0	174	108	0	0	0	0	0	0	0	0	24	0	0	0	0	0	250	0	0	0	0	0	51	0	0	0	0	0	0	0
270	17123	22	0	388	0	0	52	0	134	3861	680	0	0	0	23	387	0	28	0	267	218	0	0	0	0	0	0	0	0	16	0	0	0	0	0	185	0	0	0	0	0	112	0	0	0	0	0	0	0
271	18804	41	0	436	0	0	74	0	143	4782	678	0	0	0	68	504	0	57	0	324	241	0	0	0	0	0	0	0	0	36	0	0	0	0	0	158	0	0	0	0	0	194	0	0	0	0	0	0	4
272	15159	1192	54	653	7	87	79	82	239	1251	356	47	0	88	229	105	0	47	22	374	308	56	0	4	0	94	0	0	0	14	8	0	19	0	0	95	0	0	85	0	0	2110	0	0	9	22	0	0	50
273	14216	1181	0	598	0	0	34	0	135	1255	306	0	0	0	167	105	0	38	0	337	219	0	0	0	0	81	0	0	0	22	0	0	30	0	0	77	0	0	103	0	0	1992	0	0	0	0	0	0	0
274	15832	114	765	813	0	202	494	28	0	0	20	423	2957	0	48	59	111	22	0	54	0	0	59	1332	0	82	204	74	141	351	113	53	17	84	72	50	105	61	55	0	31	0	43	0	0	229	0	0	0
275	12950	0	713	891	0	247	481	33	0	0	21	467	2660	0	49	61	92	16	0	61	0	0	70	1245	0	118	194	65	164	296	103	47	0	88	68	26	109	61	54	0	52	0	35	0	0	221	0	0	0
276	14539	141	814	725	15	227	497	76	11	0	40	454	3683	0	56	78	91	21	0	69	0	67	144	1350	0	104	173	100	84	465	140	41	0	155	144	25	99	40	60	0	66	0	42	0	8	210	0	0	7
277	13680	98	0	100	0	0	75	0	171	0	0	635	0	112	0	0	0	0	1019	50	0	0	0	0	53	0	0	15	31	38	473	93	0	17	0	38	0	0	84	0	0	0	19	0	0	75	0	0	0
278	12295	116	775	670	0	186	406	35	0	0	26	428	2975	0	36	47	104	19	0	49	0	0	85	1168	0	145	157	61	69	282	132	36	11	164	87	0	99	53	48	0	56	0	53	0	0	214	0	0	0
279	12157	0	780	366	0	130	263	815	0	6	7	315	1813	0	0	16	36	14	0	132	0	43	28	131	0	1079	103	578	0	1760	42	26	0	309	16	0	0	20	361	0	468	0	0	0	0	109	0	0	0
280	11486	0	693	548	0	182	220	691	11	0	0	405	1504	0	0	0	28	8	0	140	0	39	15	94	0	1224	134	924	21	1581	47	0	0	277	15	12	9	0	375	0	534	0	0	0	0	101	0	0	0
281	8126	0	634	1240	0	229	444	1341	0	0	14	560	1022	0	23	51	127	27	0	154	0	11	8	245	0	113	283	5341	0	1545	35	35	0	375	13	31	0	62	99	0	48	0	0	0	0	271	0	0	0
282	6577	0	720	1707	0	317	468	152	0	0	18	866	1852	0	27	53	176	28	0	142	0	23	30	405	0	102	423	280	23	1470	82	15	0	286	28	41	0	61	30	0	45	0	69	0	0	296	0	0	0
283	11472	2097	144	171	1174	0	34	0	3370	0	96	689	0	283	19	108	0	17	0	25	1003	21	0	0	127	0	0	300	38	12	0	85	17	0	0	0	68	646	0	0	0	0	0	0	0	351	0	0	0
284	14099	2677	204	259	1472	0	69	0	2722	0	117	782	0	398	0	131	0	29	0	35	1378	22	0	0	140	0	0	386	37	9	0	110	14	0	0	54	110	873	0	0	60	0	0	0	0	474	0	0	0
285	14270	1651	123	388	1398	0	40	0	3048	0	157	958	0	309	15	145	0	20	0	39	2376	0	0	0	156	0	0	211	66	15	0	180	15	0	0	87	112	565	0	0	0	0	0	0	0	656	0	0	0
286	13622	1400	159	355	846	0	53	0	2212	0	158	891	0	262	0	133	0	29	0	34	2088	0	0	0	146	0	0	202	33	12	0	177	12	0	0	75	186	468	0	0	0	0	6	0	0	603	0	0	0
287	9505	533	204	24	2937	0	30	0	0	0	10	270	0	5350	62	66	0	0	0	44	248	25	0	0	67	0	0	1090	0	326	0	27	0	0	0	0	31	104	0	0	96	0	0	0	0	73	0	0	0
288	17035	122	0	297	0	0	58	0	1355	0	0	1085	0	164	0	0	0	0	1972	138	0	0	0	0	204	0	0	24	72	94	235	279	0	16	0	116	0	0	52	0	17	0	26	98	0	218	0	0	0
289	11388	661	189	30	3170	0	54	0	43	0	22	281	0	5874	62	41	0	0	0	46	238	47	0	0	59	0	0	1189	0	377	0	30	0	0	0	8	27	158	0	0	77	0	0	0	0	91	0	0	0
290	6081	1217	117	114	11248	0	67	0	72	0	64	728	0	1591	140	144	0	0	0	117	278	93	0	0	97	0	0	760	71	292	0	98	29	0	0	0	67	231	0	0	81	0	57	0	0	240	0	0	0
291	5072	1303	91	123	11837	0	86	0	128	0	65	902	0	1546	99	219	0	13	0	154	347	104	0	0	73	0	0	694	70	333	0	104	36	0	0	38	91	304	0	0	68	0	0	0	0	347	0	0	0
292	16527	99	0	220	0	0	85	0	1287	0	0	953	0	112	0	0	0	0	1647	103	0	0	0	0	173	0	0	21	67	77	146	299	0	16	0	113	0	0	29	0	0	0	20	78	0	154	0	0	0
293	12705	169	0	51	0	0	28	0	83	0	0	555	0	2880	0	0	0	0	762	70	0	0	0	0	33	0	0	365	34	33	50	124	0	115	0	18	0	0	381	0	343	0	13	90	0	19	0	0	0
294	15653	183	0	51	0	0	58	0	92	0	0	593	0	3582	0	0	0	0	623	61	0	0	0	0	28	0	0	378	35	84	61	163	0	127	0	25	0	0	479	0	358	0	0	114	0	0	0	0	0
295	12200	557	0	391	0	0	158	0	164	0	0	1584	0	1004	26	0	0	0	1895	327	0	0	0	0	93	29	0	221	142	341	85	271	0	441	0	131	0	0	380	0	1110	0	0	284	0	169	0	0	0
296	12864	616	0	394	0	0	132	0	161	0	0	1747	0	1073	33	0	0	0	1830	390	0	0	0	0	148	41	0	187	197	331	92	307	0	437	0	141	0	0	437	0	1161	0	0	404	0	180	0	0	0
297	20375	25	0	446	0	0	244	0	281	2686	732	0	0	0	0	347	0	176	0	117	909	0	0	0	0	0	0	0	0	20	0	0	5	0	0	188	0	0	0	0	0	112	0	0	0	0	0	0	0
298	961	2042	3408	0	0	245	808	244	67	77	0	1428	0	699	602	449	1897	488	0	959	0	0	0	0	87	444	211	0	228	0	0	115	243	531	0	115	232	28	96	0	469	0	256	329	0	0	0	0	0
299	0	669	1361	2666	0	2329	370	1596	384	155	1380	682	0	575	240	600	0	334	0	579	858	0	0	0	60	208	291	1113	202	51	136	134	0	0	0	197	134	29	243	0	0	0	197	166	0	32	0	0	0
300	122	0	5409	0	809	0	124	0	0	0	0	0	3039	0	1471	953	4029	0	0	0	22	0	0	0	0	316	400	0	542	0	0	448	0	0	0	0	17	549	603	0	290	0	291	0	0	307	0	0	0
301	0	4383	1627	3033	0	965	289	2204	127	167	377	556	0	827	141	661	0	378	0	360	490	0	0	0	80	905	224	195	276	177	61	74	0	0	0	596	85	314	370	0	0	0	409	102	0	0	0	0	0
302	5	939	3469	0	0	393	494	233	650	781	0	3073	0	664	308	758	2409	429	0	1019	0	0	0	0	216	654	181	0	583	0	0	147	147	141	0	345	674	78	30	0	192	0	426	456	0	71	0	0	0
303	41	1479	2912	0	150	232	396	66	811	847	0	1729	0	257	595	1120	2720	425	0	1493	0	0	0	0	148	262	829	0	370	0	0	236	261	41	0	361	522	19	23	0	146	0	111	458	0	37	0	0	0
304	0	0	8120	0	201	0	76	0	0	0	0	0	2154	0	1039	1663	4349	0	0	0	0	0	0	0	0	803	1030	0	490	0	0	551	0	0	0	0	0	152	713	0	369	0	0	0	0	245	0	0	0
305	0	1191	3628	22	10	185	362	474	30	0	0	1516	0	1456	727	442	2826	303	0	1083	0	0	0	0	67	337	0	0	149	0	0	163	166	676	0	126	134	24	43	109	423	0	189	223	0	83	0	0	0
306	7	0	7275	0	1650	0	73	0	0	0	0	0	3540	0	791	963	2484	0	0	0	0	0	0	0	0	306	233	0	488	0	0	609	0	0	0	0	581	136	482	0	182	0	0	63	0	342	0	0	0
307	0	2313	3265	147	3	228	543	105	34	0	0	1705	0	267	684	1133	2215	1253	0	759	0	0	0	0	151	259	494	0	484	0	0	327	102	65	0	213	277	12	53	0	333	0	104	516	0	0	0	0	0
308	0	2419	1627	2218	0	1761	334	3905	211	438	302	532	0	1551	349	580	0	381	0	324	267	0	0	0	54	727	222	338	219	355	44	177	0	0	0	188	88	83	779	0	0	0	320	95	0	31	0	0	0
309	0	2468	1947	2134	0	885	459	3349	340	554	397	545	0	1219	395	823	0	214	0	297	892	0	0	0	89	789	264	282	203	494	85	121	0	0	0	456	156	200	378	0	0	0	561	99	0	0	0	0	0
310	0	0	4555	0	110	0	24	0	0	0	0	0	75	0	116	1161	842	0	0	0	0	0	0	0	0	56	347	0	347	0	0	421	0	0	0	0	0	20	56	0	38	0	0	0	0	106	0	0	0
311	0	1441	2659	1844	0	442	490	3202	165	471	338	746	0	1157	287	594	0	609	0	506	287	0	0	0	131	717	167	234	172	232	89	100	0	0	0	312	206	475	541	0	0	0	283	79	0	0	0	0	0
312	22	2083	1592	3670	0	2488	495	2759	71	229	898	641	0	997	916	635	0	430	0	848	63	0	0	0	32	536	457	231	262	337	229	65	0	0	0	200	288	302	457	0	0	0	492	113	0	90	0	0	0
313	0	0	5076	0	468	0	87	0	0	0	0	0	3515	0	1376	1218	4600	0	0	0	0	0	0	0	0	808	262	0	460	0	0	377	0	0	0	0	0	458	635	56	157	0	0	0	0	173	0	0	0
314	0	0	5337	0	76	0	166	0	0	0	0	0	1378	0	1196	742	5181	0	0	0	0	0	0	0	0	279	353	0	745	0	0	452	0	0	0	0	352	570	816	0	203	0	153	0	0	197	0	0	0
315	105	1105	480	0	460	384	72	82	140	99	0	3870	0	310	44	963	2421	359	0	1154	0	0	0	0	149	1394	1066	0	293	0	0	207	668	44	0	252	345	39	59	0	368	0	209	307	0	66	0	0	0
316	24	450	9774	3043	18	838	5476	0	87	0	1015	557	192	42	788	113	0	146	0	148	186	0	0	0	22	120	203	17	172	17	7	0	0	0	0	46	203	0	0	310	0	0	39	115	0	0	0	13	0
317	60	1694	64	0	13059	1721	1804	346	0	124	0	140	141	619	450	89	0	5	0	109	0	0	33	0	0	55	68	250	0	0	381	248	113	0	0	162	159	465	613	0	120	0	301	0	0	0	0	1795	929
318	182	1400	1680	355	8	485	1238	0	0	0	277	374	287	67	124	173	0	563	0	198	66	0	0	0	203	132	0	216	341	5	31	68	0	0	0	65	554	0	0	83	0	0	43	340	0	0	0	0	7
319	297	2774	11100	2485	0	320	2892	125	42	0	203	609	525	173	342	231	76	319	25	348	85	0	0	0	48	580	0	125	298	96	13	35	0	0	0	344	171	0	267	237	0	0	0	74	0	98	0	0	0
320	181	1304	9775	639	0	1205	462	94	0	0	0	208	159	0	1211	469	0	647	1576	480	834	0	1959	0	832	27	739	0	232	1723	321	370	0	0	0	82	217	0	0	0	69	0	256	124	0	94	0	0	0
321	22	478	1448	65	2527	1498	528	436	52	0	0	0	1921	0	718	295	1726	190	0	232	0	0	0	1118	0	54	168	0	53	0	0	0	961	52	0	41	57	0	247	0	33	0	100	0	0	38	0	1843	0
322	0	1016	1178	473	1052	1462	3565	212	0	160	0	136	79	532	1727	179	0	97	0	102	0	0	123	0	0	0	281	171	0	0	155	157	141	0	64	509	384	426	76	0	80	0	253	193	0	0	0	917	2327
323	0	3639	25	892	8	2487	521	898	0	0	458	1024	0	0	649	610	0	1074	0	264	0	0	0	0	208	1785	793	446	221	910	0	175	0	658	0	368	382	0	110	1431	584	0	0	0	0	58	0	0	4
324	15	269	2331	466	103	3011	236	463	318	0	0	0	1093	0	315	922	2369	440	8	245	0	0	0	2346	0	0	950	0	46	0	8	82	1044	54	0	142	123	0	126	0	0	123	103	0	0	0	0	2861	0
325	25	2809	569	78	3207	123	354	423	47	0	0	801	0	0	181	0	0	50	0	380	0	0	0	454	85	0	101	3317	36	0	0	94	144	311	0	77	41	42	183	0	185	0	637	247	0	0	0	0	451
326	61	621	399	322	4061	2406	1088	183	0	40	0	77	0	430	220	124	0	55	0	106	0	0	63	0	0	27	312	79	0	0	180	95	39	0	26	105	176	88	55	0	0	0	192	72	0	0	0	384	764
327	94	500	7626	3882	0	616	1041	137	0	0	0	225	116	0	1008	233	0	288	5098	2150	323	0	504	0	332	0	0	0	167	2059	60	147	0	14	0	83	76	0	16	0	64	0	225	75	0	0	0	24	0
328	38	345	268	192	778	2231	70	1045	283	0	0	0	1493	0	62	577	1701	682	0	121	0	0	0	1363	0	0	0	0	118	0	32	40	2566	81	0	120	259	0	118	0	49	0	174	64	0	69	0	931	0
329	136	292	6238	2709	76	606	2976	0	190	0	478	654	119	51	781	225	0	1093	0	759	137	0	0	0	351	49	829	30	600	0	122	103	0	0	0	253	450	0	0	484	0	0	29	701	0	0	0	19	15
330	0	1993	10078	5348	0	745	1133	70	0	0	0	252	168	0	1620	288	0	165	2800	530	331	0	2303	0	341	0	0	0	146	1185	93	122	0	0	0	96	93	0	0	0	58	0	375	61	0	56	0	0	0
331	0	220	371	803	232	886	127	93	166	0	45	388	325	0	101	1216	140	1867	0	2051	84	20	0	56	600	0	83	171	568	24	188	124	119	20	0	239	857	9	51	1317	0	0	0	407	0	90	0	124	15
332	0	1954	6086	1816	6	294	3017	76	101	0	1240	515	781	0	897	105	21	177	0	213	110	0	0	0	63	717	435	67	93	71	12	0	0	0	0	50	70	0	0	756	0	0	45	127	0	0	0	0	5
333	16480	142	623	1489	726	187	129	0	3320	0	961	1121	0	125	46	145	0	53	0	70	2684	323	8	0	256	13	0	15	49	29	14	347	24	15	0	357	498	18	0	0	41	0	37	0	0	569	0	13	0
334	343	2204	1180	5433	0	2091	399	685	564	601	5164	1095	0	235	762	285	0	215	0	715	399	0	0	0	405	414	1099	36	386	59	604	395	0	0	0	21	341	139	591	0	0	0	78	198	0	142	0	0	0
335	19888	0	1174	0	1851	0	0	0	0	0	0	0	6788	0	36	107	565	0	0	0	0	0	0	0	0	390	262	0	0	0	0	41	0	0	0	0	177	42	526	0	213	0	0	0	0	222	0	0	0
336	16786	3304	58	0	103	209	0	506	382	597	0	1461	0	1457	0	131	845	130	0	473	0	0	0	0	118	379	758	0	49	0	0	76	37	136	0	31	147	0	23	0	887	0	0	206	0	170	0	0	0
337	17838	0	667	0	2347	0	0	0	0	5	0	0	1621	0	24	86	267	0	0	0	0	0	0	0	0	2141	219	0	65	0	0	142	0	0	0	0	54	42	654	0	225	0	0	0	0	142	0	0	0
338	6869	87	1328	649	34	1367	486	0	0	596	390	1094	305	741	422	0	0	158	0	198	0	0	0	0	110	55	160	968	22	231	24	59	334	771	0	26	213	60	43	98	534	0	175	133	0	43	124	1741	0
339	20215	227	51	178	600	1111	374	0	422	0	0	852	0	3218	0	66	113	30	0	124	0	0	0	0	135	98	0	0	52	0	0	636	131	41	0	0	0	27	383	546	1233	0	0	74	0	248	0	8	0
340	480	2395	1186	4811	16	2282	443	638	601	727	4617	978	0	261	731	353	0	252	0	736	556	0	0	0	496	467	984	44	544	64	748	429	0	0	0	24	353	121	511	0	0	0	103	225	0	163	0	0	0
341	397	1864	454	2664	7	5347	187	484	187	637	2696	1050	0	171	243	129	0	155	0	301	267	0	0	0	213	298	524	45	356	19	1332	241	0	0	0	24	219	82	396	0	0	0	58	100	0	86	0	0	0
342	281	2089	601	3120	0	6225	227	573	290	727	3182	1448	0	203	302	176	0	195	0	407	341	0	0	0	260	327	678	23	366	32	1304	265	0	0	0	28	197	104	487	0	0	0	46	137	0	89	0	0	0
343	2305	65	954	689	0	853	384	0	0	1402	401	463	274	422	210	19	0	205	0	132	0	0	0	0	110	0	413	380	0	5	21	61	359	403	0	0	156	36	56	64	1380	0	48	0	0	33	68	572	0
344	4050	117	1512	739	0	858	440	0	0	738	392	473	814	615	496	0	0	1137	0	145	0	0	0	0	149	0	453	475	43	2	50	90	539	328	0	0	204	35	94	47	1952	0	0	0	0	35	79	462	0
345	18861	0	1222	0	1793	0	0	0	0	23	0	0	6769	10	51	109	548	0	0	0	0	0	0	0	0	363	251	0	29	0	0	72	0	0	0	0	167	42	521	0	254	0	0	0	0	248	0	4	0
346	4366	117	1796	809	0	1179	454	0	0	808	493	591	939	668	491	27	0	1261	0	135	0	0	0	0	115	0	492	548	59	0	47	79	616	379	0	12	193	48	104	61	2253	0	57	0	0	32	87	444	0
347	10174	0	121	0	33	140	0	0	3903	7046	11	646	0	49	12	137	574	66	0	148	0	0	0	0	341	0	1047	13	60	0	0	216	20	5	0	118	609	0	0	0	97	0	17	63	0	93	0	6	0
348	9832	0	356	0	9106	12	0	0	0	47	0	19	2468	0	66	480	2053	0	0	0	0	0	0	0	0	458	271	0	103	0	0	78	0	0	0	0	243	163	389	0	242	0	0	0	0	360	0	0	0
349	310	1159	962	5053	5	4761	478	362	1332	2365	3543	494	0	119	519	131	0	299	0	280	527	0	0	0	182	253	1181	36	415	39	1165	216	0	0	0	63	549	106	291	0	0	0	77	48	0	123	0	0	0
350	14517	0	7382	0	1489	22	57	0	0	0	0	19	1900	0	604	67	287	0	0	0	0	0	0	0	0	969	184	0	35	0	0	33	0	0	0	0	75	148	2426	0	190	0	0	0	0	146	0	0	0
351	19971	583	285	188	580	2682	1434	0	2089	0	14	480	0	144	0	104	425	29	0	64	0	0	0	0	74	50	0	0	116	0	2421	2085	111	26	0	32	0	37	120	80	220	0	0	98	0	276	0	0	0
352	21147	64	130	97	968	0	0	0	118	0	27	1154	0	7261	0	101	0	7	0	59	567	329	0	0	93	0	0	426	26	146	0	60	0	0	0	0	61	0	0	0	104	0	10	0	0	519	0	0	0
353	409	1121	981	5576	6	4643	432	318	1954	2494	3701	452	84	134	569	105	4	409	0	339	681	0	0	0	171	246	1365	54	477	34	1171	200	0	0	0	92	569	131	236	0	0	0	61	55	0	151	0	0	0
354	20931	56	140	191	835	63	45	0	195	44	78	1229	0	8817	17	141	0	19	0	74	811	547	0	0	81	0	0	493	22	187	14	80	0	0	0	0	71	0	0	0	148	0	10	0	0	501	0	8	0
355	21192	140	48	0	88	108	0	51	428	2850	0	2592	0	111	0	148	663	45	0	365	0	0	0	0	198	0	1183	0	27	0	0	104	11	5	0	60	138	0	0	0	41	0	9	171	0	147	0	0	0
356	19238	0	920	0	4803	0	0	0	0	0	0	11	2046	0	43	139	519	0	0	0	0	0	0	0	0	3307	262	0	112	0	0	240	0	0	0	0	95	65	959	0	312	0	0	0	0	250	0	0	0
357	2246	58	2504	1336	0	2616	689	0	64	1678	801	280	354	251	569	92	0	362	0	71	0	0	0	0	121	0	935	287	35	8	18	119	415	417	0	46	174	37	45	100	838	0	92	0	0	41	46	575	0
358	16151	202	103	189	545	850	478	0	123	0	10	514	0	2148	0	53	99	19	0	129	0	0	0	0	90	76	0	0	40	0	0	553	114	34	0	0	0	35	294	805	739	0	0	77	0	221	0	0	0
359	18298	173	90	0	87	95	30	0	819	780	12	2384	93	70	17	115	651	62	0	184	0	0	0	0	273	82	1219	0	38	0	0	137	0	0	0	82	184	0	77	0	30	0	19	150	0	125	0	0	0
360	17500	0	6990	0	1393	6	49	0	0	0	0	5	2215	0	545	79	262	0	0	0	0	0	0	0	0	1223	196	0	28	0	0	46	0	0	0	0	63	163	2970	0	253	0	0	0	0	156	0	0	0
361	10808	8	72	0	60	179	59	0	2295	7382	19	909	0	34	0	141	592	48	0	172	0	0	0	0	331	0	1200	0	57	0	0	182	8	0	0	131	591	0	0	0	20	0	18	67	0	112	0	0	0
362	17384	481	226	239	509	2975	1635	0	934	0	14	452	0	204	0	134	380	29	0	73	0	0	0	0	68	28	0	6	97	0	1843	1506	133	20	0	33	0	0	54	99	132	0	0	97	0	351	0	0	0
363	3760	972	523	3819	7	1147	260	2832	0	107	1355	545	0	1075	379	0	0	505	0	967	61	0	0	0	57	920	1680	268	0	262	47	68	0	0	0	0	134	110	268	0	0	0	0	149	0	94	0	0	0
364	15450	68	459	1268	542	14	99	0	2117	0	800	1098	0	82	17	193	9	50	0	84	2593	254	0	0	189	40	0	0	42	14	0	329	0	0	0	307	399	16	0	0	0	0	22	0	0	512	0	0	0
365	16286	416	285	224	667	2150	1508	0	625	0	18	323	0	142	0	74	443	28	0	52	0	0	0	0	76	26	0	0	80	0	1853	1357	177	27	0	0	0	22	58	86	151	0	59	84	0	326	0	6	0
366	2002	47	2466	1340	9	2510	695	0	69	2323	767	271	342	212	504	77	0	320	0	75	0	0	0	0	94	0	740	267	28	0	23	154	385	367	0	36	153	49	35	80	761	0	98	0	0	57	54	568	0
367	13306	75	407	1082	669	84	132	0	3231	0	500	1069	0	121	21	177	13	35	0	62	997	311	0	0	148	0	0	16	37	27	29	341	11	0	0	281	294	15	0	0	0	0	0	0	0	464	0	0	0
368	4214	1109	727	3738	9	1145	303	2943	43	122	1445	715	0	1171	447	67	0	638	0	1181	56	0	0	0	58	999	1629	309	23	424	69	93	0	0	0	0	167	109	299	0	0	0	0	168	0	95	0	0	0
369	13368	231	112	581	8004	10	48	0	152	108	67	1769	0	4677	24	345	21	26	0	352	224	808	0	0	143	0	0	403	108	496	0	159	16	0	0	99	149	70	0	0	245	0	0	0	0	920	0	0	0
370	11655	648	99	1382	1416	1029	732	0	128	0	0	697	0	685	0	190	794	90	0	136	0	0	0	0	27	61	0	0	72	0	0	481	373	383	0	14	0	50	131	648	266	0	0	220	0	343	0	0	0
371	9674	0	251	0	5854	10	0	0	0	0	0	15	2027	0	31	504	1418	0	0	0	0	0	0	0	0	300	239	0	118	0	0	79	0	0	0	0	220	114	298	0	181	0	0	0	0	331	0	0	0
372	19075	207	62	0	86	59	0	0	985	1012	0	2860	0	63	0	156	903	89	0	199	0	0	0	0	304	55	1394	0	49	0	0	130	0	0	0	130	239	0	0	0	46	0	32	180	0	129	0	0	0
373	3196	62	1166	522	0	999	286	0	0	113	390	696	175	515	360	0	0	92	0	149	0	0	0	0	78	0	112	676	0	123	13	0	258	559	0	0	147	47	0	69	402	0	160	69	0	38	101	1051	0
374	9962	205	354	628	5593	69	142	0	75	0	92	1524	0	3315	33	269	0	30	0	297	164	680	0	0	143	0	0	322	68	433	0	129	14	0	0	76	120	53	36	0	202	0	0	0	0	720	0	5	0
375	18849	533	256	126	647	2497	1084	0	1261	0	9	392	0	186	0	69	245	23	0	49	0	0	0	0	58	37	0	0	105	0	2538	1826	135	21	0	34	0	27	144	54	223	0	0	89	0	302	0	10	16
376	3781	101	1458	889	0	1215	614	0	0	999	486	550	392	588	389	34	0	255	0	178	0	0	0	0	126	0	501	568	21	5	47	81	428	544	0	0	251	35	85	70	1762	0	76	0	0	52	95	611	0
377	22109	108	61	0	71	94	0	0	205	2309	0	2036	0	77	0	99	603	30	0	268	0	0	0	0	160	0	1033	0	41	0	0	80	12	0	0	38	143	0	0	0	0	0	18	137	0	133	0	16	0
378	10836	702	97	1465	1448	1013	728	0	100	0	0	741	0	627	0	182	718	73	0	137	0	0	0	0	39	65	0	0	66	0	0	500	371	448	0	0	0	57	128	796	319	0	0	251	0	430	0	0	0
379	17600	3349	30	0	143	251	32	483	303	646	0	1400	0	1508	0	175	885	115	0	446	0	0	0	0	138	364	662	0	60	0	0	89	42	190	0	39	184	0	33	0	873	0	0	233	0	159	0	0	0
380	18997	105	471	1070	929	18	105	0	2120	0	611	1106	0	98	17	242	16	35	0	74	1239	351	0	0	206	0	0	15	60	26	0	403	0	0	0	273	392	13	0	0	55	0	22	0	0	550	0	0	0
381	0	1359	4844	5432	0	105	1384	779	0	0	0	235	0	294	0	653	0	271	0	0	0	0	0	0	298	0	0	81	400	1378	46	710	30	167	0	163	337	21	0	107	0	0	0	1072	0	37	522	0	0
382	42	47	24	1682	0	5205	329	0	11292	0	0	0	0	11	212	4923	0	0	0	2439	0	0	0	0	1076	8	0	0	3940	0	0	359	11	2	0	1355	1041	0	0	0	0	0	0	0	0	288	0	0	0
383	0	114	5074	2011	0	110	564	70	240	0	0	0	0	37	92	1467	0	4907	0	2552	0	0	0	0	302	0	0	53	643	137	283	344	0	50	0	1110	994	0	0	123	0	0	0	1005	0	0	1019	0	0
384	0	1030	3398	1142	0	132	621	3987	7	0	0	139	0	1609	71	344	0	760	0	681	0	0	0	0	53	22	0	321	197	1380	25	151	1221	847	0	274	171	156	286	261	333	0	652	401	0	71	283	0	0
385	0	1720	802	473	6091	3726	237	1543	0	379	913	321	0	0	389	346	0	0	0	502	0	0	0	950	1241	131	0	805	640	0	0	432	0	702	0	550	0	267	431	156	817	0	520	234	0	309	0	0	0
386	0	1444	1285	956	2469	1427	326	2640	0	609	1321	562	0	0	671	784	0	0	0	365	0	0	0	374	583	74	0	140	553	0	0	370	0	509	0	597	0	160	247	194	606	0	795	150	0	246	0	0	0
387	0	1984	785	837	1355	1506	214	919	0	239	500	373	0	0	631	399	0	0	0	156	0	0	0	422	243	32	0	95	280	0	0	201	0	253	0	162	0	92	212	130	100	0	502	73	0	207	0	0	0
388	2814	3661	86	2371	0	113	1433	0	3103	0	0	0	0	128	2503	1295	0	0	0	914	0	0	0	0	439	34	0	0	761	0	0	50	351	324	0	676	408	798	87	0	0	0	0	0	0	362	0	0	0
389	0	693	762	0	1155	435	35	796	0	0	441	117	0	0	316	454	0	0	0	68	0	0	0	1019	73	65	0	114	62	0	0	109	0	136	0	157	0	59	249	477	367	0	377	0	0	219	0	0	0
390	0	2858	2863	873	0	223	442	1837	12	0	0	193	0	699	0	554	0	710	0	589	0	0	0	0	118	0	0	260	255	2433	22	436	237	385	0	363	288	35	33	652	0	0	0	554	0	156	314	0	0
391	0	2941	1875	739	960	545	500	1915	0	77	398	306	0	0	974	307	0	0	0	73	0	0	0	357	416	65	0	176	508	0	0	180	0	361	0	427	0	159	371	471	980	0	620	0	0	170	0	0	0
392	1553	2078	68	281	0	252	468	0	3219	0	0	0	0	269	907	784	0	0	0	330	0	0	0	0	819	54	0	0	654	0	0	94	966	584	0	369	363	593	74	0	0	0	0	0	0	1226	0	0	0
393	927	6648	2214	357	0	1291	3798	1901	0	0	0	79	0	0	3915	714	0	529	3380	246	0	0	0	1065	61	0	0	0	119	0	16	308	0	0	0	634	0	0	0	0	0	0	0	210	0	22	0	693	0
394	0	17	1020	4475	0	86	41	0	195	0	0	0	0	0	0	1210	0	2488	0	977	0	0	0	0	139	0	0	0	396	3	258	71	0	0	0	966	428	0	0	32	0	0	0	1102	0	0	330	0	0
395	0	5150	5075	761	0	31	647	2359	0	0	0	28	0	942	70	268	0	860	0	503	0	0	0	0	0	7	0	319	201	1233	6	0	1281	293	0	214	190	57	65	0	0	0	564	255	0	0	173	0	0
396	161	1613	160	823	0	1005	595	0	899	0	0	0	0	8448	515	756	0	0	0	1166	0	0	0	0	200	249	0	0	361	0	0	114	389	2591	0	364	152	535	594	0	159	0	0	0	0	211	0	0	0
397	10	2270	1916	625	0	2528	1886	3767	0	0	0	129	0	0	1305	829	0	192	1120	393	0	0	0	351	65	0	0	0	152	0	63	330	0	0	0	326	0	0	0	0	0	0	0	298	0	0	0	866	0
398	43	5763	1031	1088	0	1705	3570	2510	0	0	0	142	0	0	914	612	0	357	1902	185	0	0	0	1906	98	0	0	0	127	0	72	350	0	0	0	996	0	0	0	0	0	0	0	266	0	0	0	260	0
399	64	2978	442	263	0	4672	1171	3421	0	0	0	89	0	0	856	692	0	416	2663	163	0	0	0	2176	105	0	0	0	233	0	46	435	0	0	0	585	0	0	0	0	0	0	0	583	0	179	0	206	0
400	18	8575	1893	976	0	916	3750	1819	0	0	0	265	0	0	1649	1098	0	729	1560	180	0	0	0	389	84	0	0	0	215	0	11	338	0	0	0	528	0	0	0	219	0	0	0	350	0	0	0	239	0
401	206	4239	83	2488	0	154	1166	0	955	0	0	0	0	1075	1282	1497	0	0	0	398	0	0	0	0	533	564	0	0	613	0	0	124	1294	171	0	423	169	269	145	752	398	0	0	0	0	228	0	0	0
402	111	1201	236	2347	0	22	929	0	1679	0	0	0	0	382	1115	1529	0	0	0	380	0	0	0	0	318	217	0	0	1117	0	0	68	2518	78	0	330	389	109	136	64	150	0	0	0	0	149	0	0	0
403	3289	1176	1899	602	0	859	74	6517	0	23	0	648	0	2028	0	380	0	1025	13	607	0	0	0	8	644	0	0	437	104	937	1061	462	48	809	0	119	702	0	187	3428	0	0	0	366	0	33	5024	0	0
404	2066	1082	964	0	6643	4833	89	1955	0	9	1093	614	0	0	1180	97	0	0	0	0	0	112	0	5120	186	86	0	640	75	0	0	268	0	414	0	75	0	141	311	753	689	0	386	0	0	547	0	0	0
405	376	1913	1359	0	2562	9278	119	1894	0	5630	2956	1314	0	0	1842	143	0	0	0	35	0	0	0	6699	2995	145	0	435	342	0	0	1063	0	148	0	88	0	365	668	1279	532	0	192	0	0	624	0	0	0
406	31588	109	0	693	0	3802	49	0	7691	0	0	0	0	537	0	1352	0	0	0	453	0	0	0	0	487	601	0	0	1180	0	0	95	15	0	0	100	167	0	0	0	434	0	0	0	0	243	0	0	0
407	35852	0	0	514	0	6446	23	0	6242	0	0	0	0	0	0	1076	0	0	0	175	0	0	0	0	1358	0	0	0	780	0	0	46	0	0	0	267	534	11	0	0	0	0	0	0	0	150	0	0	0
408	26370	4592	461	53	0	2909	1415	3875	0	0	0	137	0	0	611	163	0	349	3584	209	0	0	0	15	700	0	0	0	52	0	93	577	0	0	0	20	0	0	0	0	0	0	0	95	0	0	0	230	0
409	20266	4290	382	332	4	3675	832	2684	0	0	0	150	0	0	304	177	0	164	5402	100	0	0	0	52	0	0	0	0	0	0	46	109	0	0	0	51	0	0	0	42	0	0	0	141	0	0	0	750	0
410	4896	687	896	973	0	1233	118	7057	23	0	0	363	0	2389	0	451	0	988	0	603	0	0	0	0	151	0	0	263	247	2179	61	314	161	439	0	153	445	0	0	3498	0	0	0	308	0	35	2130	0	0
411	2733	542	696	796	0	1124	101	4768	10	0	0	293	0	1600	0	396	0	747	0	457	0	0	0	0	127	0	0	186	194	1201	62	198	124	294	0	110	383	0	18	2103	0	0	0	268	0	22	1822	0	0
412	26053	0	0	298	0	1271	0	0	2277	0	0	0	0	0	0	584	0	0	0	140	0	0	0	0	201	0	0	0	363	0	0	0	0	0	0	85	26	0	0	0	0	0	0	0	0	88	0	0	0
413	330	386	817	0	1875	1413	0	4127	0	38	1428	430	0	0	289	53	0	0	0	132	0	0	0	2793	721	69	0	1294	53	0	0	452	0	284	0	30	0	190	1003	773	674	0	73	0	0	367	0	0	0
414	18699	3911	530	65	0	2494	1232	2257	0	0	0	134	0	0	623	198	0	601	3134	199	0	0	0	8	739	0	0	5	65	0	72	541	0	0	0	11	0	0	0	45	0	0	0	73	0	0	32	169	0
415	26345	0	0	419	0	4830	10	0	4611	0	0	0	0	0	0	778	0	0	0	198	0	0	0	0	1155	0	0	0	690	0	0	54	0	0	0	226	446	0	0	0	0	0	0	0	0	98	0	0	0
416	25170	6333	1157	56	0	6985	2426	358	0	0	0	149	0	0	291	199	0	39	3051	70	0	0	0	77	278	0	0	0	112	0	619	976	0	0	0	34	0	0	0	0	0	0	0	131	0	0	0	259	0
417	24596	5212	1550	71	0	8161	2882	402	0	0	0	192	0	0	264	232	0	50	3470	59	0	0	0	110	267	0	0	0	117	0	368	1070	0	0	0	52	0	0	0	0	0	0	0	108	0	0	0	250	0
418	45329	0	0	429	0	1938	18	0	3666	0	0	0	0	0	0	939	0	0	0	242	0	0	0	0	376	0	0	0	655	0	0	53	4	0	0	179	32	0	0	0	0	0	0	0	0	143	0	0	0
419	4817	1277	2260	613	0	732	116	7905	0	21	0	635	0	2406	0	430	0	1186	11	642	0	0	0	0	743	0	0	475	142	1376	1148	504	50	1000	0	171	829	0	266	3856	32	0	0	378	0	40	4150	0	0
420	534	1622	1204	0	2252	7531	108	1626	0	2904	2311	867	0	0	1803	104	0	0	0	35	0	0	0	6083	2828	102	0	419	293	0	0	875	0	112	0	86	0	340	629	1048	407	0	161	0	0	477	0	0	0
421	2069	1156	1017	0	7360	5011	68	2101	0	0	1017	599	0	0	1082	59	0	0	0	0	0	25	0	6516	210	64	0	601	95	0	0	277	0	437	0	85	0	137	330	787	671	0	411	0	0	494	0	0	0
422	2447	1724	4336	810	0	5514	261	863	490	40	0	714	0	284	0	312	0	624	0	304	67	0	0	0	1556	0	0	97	251	496	3511	816	17	463	0	216	724	0	49	1463	0	0	46	1482	0	31	4094	0	0
423	2119	2747	6453	633	0	3191	359	502	0	0	0	610	0	168	0	257	0	542	0	191	135	0	0	0	636	0	0	116	123	551	4216	414	22	248	0	129	650	0	43	637	0	0	0	562	0	24	3910	0	0
424	25488	5827	907	53	0	6340	2010	312	0	0	0	133	0	0	179	121	0	45	3268	43	0	0	0	67	187	0	0	0	73	0	255	729	0	0	0	21	0	0	0	19	0	0	0	75	0	0	0	175	0
425	16528	4085	306	316	0	3264	768	2394	0	0	0	152	0	0	271	115	0	171	5318	73	0	0	0	49	0	0	0	0	17	0	43	91	0	0	0	27	0	0	0	36	0	0	0	136	0	0	0	800	0
426	551	1650	3805	0	2218	6728	169	1207	0	34	2270	633	0	0	1829	148	0	0	0	30	0	0	0	5567	2007	107	0	493	390	0	0	908	0	161	0	75	0	569	1030	926	559	0	170	0	0	535	0	0	0
427	3702	3747	8596	858	0	4197	486	753	0	25	0	695	0	215	0	333	0	670	0	301	98	0	0	0	948	0	0	160	163	628	5129	581	30	301	0	183	977	0	51	1073	0	0	51	748	0	25	4804	0	0
428	26640	4622	1323	59	6	7262	2295	333	0	0	14	130	0	0	284	182	0	46	2847	51	0	0	0	117	293	0	0	0	99	0	162	985	0	0	0	32	0	0	0	26	0	0	0	97	0	0	0	185	0
429	658	1468	3555	0	1826	5830	172	1100	0	46	2091	697	0	0	1708	137	0	0	0	23	0	0	0	4373	2120	132	0	425	449	0	0	1018	0	175	0	80	0	573	1101	838	487	0	128	0	0	484	0	0	0
430	38806	0	0	603	0	3400	19	0	3693	0	0	0	0	0	0	782	0	0	0	232	0	0	0	0	1003	0	0	0	499	0	0	21	0	0	0	167	179	0	0	0	0	0	0	0	0	116	0	0	0
431	39642	0	24	662	0	3508	0	0	3458	0	0	0	0	0	0	724	0	0	0	229	0	0	0	0	1041	0	0	0	431	0	0	28	0	0	0	134	160	0	0	0	0	0	0	0	0	110	0	0	0
432	2142	1669	4470	976	0	6477	251	1064	1075	99	0	1010	0	333	0	355	0	700	0	286	132	0	0	0	1616	0	0	101	203	461	3436	811	30	415	0	260	675	12	38	2330	0	0	65	1301	0	22	5854	0	0
433	28979	13	26	722	0	5859	36	0	6740	0	0	0	0	651	18	1231	0	0	0	457	0	0	0	0	402	629	0	0	970	0	0	110	0	0	0	99	170	0	0	0	433	0	0	0	0	181	12	0	0
434	508	661	1436	0	2793	2478	42	6277	0	92	2361	691	0	0	623	109	0	5	0	194	0	0	0	4628	1133	110	0	1845	80	0	0	545	0	461	0	46	0	305	1516	1594	952	0	138	0	0	630	0	0	0
[truncated: 1,667 more columns]
